# Supplementary material for: Increased sensitivity of heavy metal bioreporters in transporter deficient Synechocystis PCC6803 mutants
Source: PLoS One. 2021 Dec 16;16(12):e0261135. doi: 10.1371/journal.pone.0261135 (PMC8675649; doi:10.1371/journal.pone.0261135)
Supplement: S1 File — (XLSX) [file pone.0261135.s001.xlsx]

## Sheet: WT+Ni
Time	conc (µM)	OD	Time	conc (µM)	OD	Time	conc (µM)	OD	Time	conc (µM)	OD	Time	conc (µM)	OD	Time	conc (µM)	OD
h			h			h			h			h			h
0	0	0.183	0	0.25	0.167	0	0.5	0.199	0	1	0.187	0	2.5	0.172	0	5	0.185
12	0	0.237	12	0.25	0.22	12	0.5	0.267	12	1	0.234	12	2.5	0.241	12	5	0.2
24	0	0.315	24	0.25	0.309	24	0.5	0.361	24	1	0.302	24	2.5	0.298	24	5	0.244
36	0	0.402	36	0.25	0.409	36	0.5	0.46	36	1	0.378	36	2.5	0.36	36	5	0.296
48	0	0.499	48	0.25	0.525	48	0.5	0.56	48	1	0.462	48	2.5	0.428	48	5	0.357
60	0	0.615	60	0.25	0.656	60	0.5	0.673	60	1	0.562	60	2.5	0.507	60	5	0.421
72	0	0.738	72	0.25	0.791	72	0.5	0.787	72	1	0.666	72	2.5	0.59	72	5	0.498
84	0	0.863	84	0.25	0.923	84	0.5	0.9	84	1	0.776	84	2.5	0.677	84	5	0.579
96	0	1.012	96	0.25	1.068	96	0.5	1.03	96	1	0.911	96	2.5	0.79	96	5	0.682
108	0	1.164	108	0.25	1.201	108	0.5	1.166	108	1	1.05	108	2.5	0.901	108	5	0.783
120	0	1.321	120	0.25	1.341	120	0.5	1.296	120	1	1.193	120	2.5	1.022	120	5	0.889
132	0	1.451	132	0.25	1.457	132	0.5	1.402	132	1	1.311	132	2.5	1.117	132	5	0.973
144	0	1.562	144	0.25	1.554	144	0.5	1.509	144	1	1.429	144	2.5	1.217	144	5	1.067
156	0	1.698	156	0.25	1.658	156	0.5	1.602	156	1	1.549	156	2.5	1.321	156	5	1.155

## Sheet: WT+Co
Time	conc (µM)	OD	Time	conc (µM)	OD	Time	conc (µM)	OD	Time	conc (µM)	OD	Time	conc (µM)	OD	Time	conc (µM)	OD	Time	conc (µM)	OD
h			h			h			h			h			h			h
0	0.137	0.132	0	0.237	0.133	0	0.387	0.142	0	0.637	0.122	0	1.137	0.132	0	2.637	0.127	0	5.137	0.147
12	0.137	0.168	12	0.237	0.167	12	0.387	0.189	12	0.637	0.163	12	1.137	0.165	12	2.637	0.163	12	5.137	0.185
24	0.137	0.228	24	0.237	0.218	24	0.387	0.263	24	0.637	0.228	24	1.137	0.211	24	2.637	0.224	24	5.137	0.239
36	0.137	0.293	36	0.237	0.27	36	0.387	0.35	36	0.637	0.302	36	1.137	0.253	36	2.637	0.292	36	5.137	0.301
48	0.137	0.369	48	0.237	0.33	48	0.387	0.455	48	0.637	0.393	48	1.137	0.309	48	2.637	0.377	48	5.137	0.377
60	0.137	0.452	60	0.237	0.395	60	0.387	0.572	60	0.637	0.492	60	1.137	0.373	60	2.637	0.457	60	5.137	0.44
72	0.137	0.55	72	0.237	0.472	72	0.387	0.699	72	0.637	0.602	72	1.137	0.451	72	2.637	0.515	72	5.137	0.494
84	0.137	0.652	84	0.237	0.553	84	0.387	0.815	84	0.637	0.697	84	1.137	0.531	84	2.637	0.559	84	5.137	0.539
96	0.137	0.775	96	0.237	0.649	96	0.387	0.929	96	0.637	0.794	96	1.137	0.63	96	2.637	0.6	96	5.137	0.588
108	0.137	0.886	108	0.237	0.738	108	0.387	1.003	108	0.637	0.829	108	1.137	0.704	108	2.637	0.65	108	5.137	0.625
120	0.137	1.017	120	0.237	0.847	120	0.387	1.078	120	0.637	0.899	120	1.137	0.792	120	2.637	0.704	120	5.137	0.668
132	0.137	1.13	132	0.237	0.943	132	0.387	1.128	132	0.637	0.948	132	1.137	0.846	132	2.637	0.745	132	5.137	0.702
144	0.137	1.255	144	0.237	1.048	144	0.387	1.184	144	0.637	0.991	144	1.137	0.855	144	2.637	0.786	144	5.137	0.738
156	0.137	1.371	156	0.237	1.144	156	0.387	1.243	156	0.637	1.031	156	1.137	0.9	156	2.637	0.826	156	5.137	0.78

## Sheet: WT+Zn
Time	conc (µM)	OD	Time	conc (µM)	OD	Time	conc (µM)	OD	Time	conc (µM)	OD	Time	conc (µM)	OD	Time	conc (µM)	OD	Time	conc (µM)	OD
h			h			h			h			h			h			h
0	0.77	0.172	0	0.87	0.156	0	1.02	0.13	0	1.27	0.132	0	1.77	0.128	0	3.27	0.163	0	5.77	0.177
12	0.77	0.209	12	0.87	0.205	12	1.02	0.21	12	1.27	0.185	12	1.77	0.179	12	3.27	0.197	12	5.77	0.219
24	0.77	0.292	24	0.87	0.29	24	1.02	0.293	24	1.27	0.246	24	1.77	0.255	24	3.27	0.248	24	5.77	0.261
36	0.77	0.385	36	0.87	0.389	36	1.02	0.389	36	1.27	0.327	36	1.77	0.342	36	3.27	0.304	36	5.77	0.3
48	0.77	0.502	48	0.87	0.509	48	1.02	0.5	48	1.27	0.439	48	1.77	0.45	48	3.27	0.374	48	5.77	0.362
60	0.77	0.623	60	0.87	0.637	60	1.02	0.616	60	1.27	0.559	60	1.77	0.563	60	3.27	0.44	60	5.77	0.438
72	0.77	0.76	72	0.87	0.785	72	1.02	0.745	72	1.27	0.699	72	1.77	0.692	72	3.27	0.522	72	5.77	0.525
84	0.77	0.902	84	0.87	0.937	84	1.02	0.876	84	1.27	0.837	84	1.77	0.819	84	3.27	0.607	84	5.77	0.608
96	0.77	1.061	96	0.87	1.103	96	1.02	1.023	96	1.27	0.992	96	1.77	0.963	96	3.27	0.712	96	5.77	0.702
108	0.77	1.235	108	0.87	1.277	108	1.02	1.182	108	1.27	1.149	108	1.77	1.098	108	3.27	0.824	108	5.77	0.797
120	0.77	1.39	120	0.87	1.447	120	1.02	1.321	120	1.27	1.301	120	1.77	1.237	120	3.27	1.04	120	5.77	0.89
132	0.77	1.557	132	0.87	1.601	132	1.02	1.476	132	1.27	1.444	132	1.77	1.354	132	3.27	1.142	132	5.77	0.974
144	0.77	1.712	144	0.87	1.744	144	1.02	1.619	144	1.27	1.569	144	1.77	1.478	144	3.27	1.239	144	5.77	1.06
156	0.77	1.832	156	0.87	1.863	156	1.02	1.736	156	1.27	1.692	156	1.77	1.564	156	3.27	1.337	156	5.77	1.147

## Sheet: NiCoZia+Ni
Time	conc (µM)	OD	Time	conc (µM)	OD	Time	conc (µM)	OD	Time	conc (µM)	OD	Time	conc (µM)	OD	Time	conc (µM)	OD
h			h			h			h			h			h
0	0	0.104	0	0.25	0.118	0	0.5	0.123	0	1	0.119	0	2.5	0.09	0	5	0.088
12	0	0.125	12	0.25	0.159	12	0.5	0.151	12	1	0.146	12	2.5	0.117	12	5	0.114
24	0	0.183	24	0.25	0.218	24	0.5	0.189	24	1	0.185	24	2.5	0.14	24	5	0.129
36	0	0.236	36	0.25	0.278	36	0.5	0.229	36	1	0.226	36	2.5	0.152	36	5	0.127
48	0	0.321	48	0.25	0.349	48	0.5	0.28	48	1	0.273	48	2.5	0.157	48	5	0.12
60	0	0.41	60	0.25	0.428	60	0.5	0.328	60	1	0.325	60	2.5	0.154	60	5	0.113
72	0	0.517	72	0.25	0.522	72	0.5	0.395	72	1	0.39	72	2.5	0.15	72	5	0.105
84	0	0.632	84	0.25	0.621	84	0.5	0.468	84	1	0.458	84	2.5	0.146	84	5	0.098
96	0	0.754	96	0.25	0.727	96	0.5	0.553	96	1	0.533	96	2.5	0.133	96	5	0.089
108	0	0.867	108	0.25	0.832	108	0.5	0.64	108	1	0.609	108	2.5	0.122	108	5	0.086
120	0	0.93	120	0.25	0.946	120	0.5	0.757	120	1	0.701	120	2.5	0.119	120	5	0.107
132	0	1.047	132	0.25	1.058	132	0.5	0.865	132	1	0.794	132	2.5	0.096	132	5	0.111
144	0	1.168	144	0.25	1.169	144	0.5	0.981	144	1	0.897	144	2.5	0.077	144	5	0.111
156	0	1.268	156	0.25	1.275	156	0.5	1.091	156	1	0.973	156	2.5	0.064	156	5	0.105

## Sheet: NiCoZia+Co
Time	conc (µM)	OD	Time	conc (µM)	OD	Time	conc (µM)	OD	Time	conc (µM)	OD	Time	conc (µM)	OD	Time	conc (µM)	OD	Time	conc (µM)	OD
h			h			h			h			h			h			h
0	0.137	0.127	0	0.237	0.137	0	0.387	0.125	0	0.637	0.128	0	1.137	0.13	0	2.637	0.145	0	5.137	0.136
12	0.137	0.161	12	0.237	0.172	12	0.387	0.158	12	0.637	0.164	12	1.137	0.145	12	2.637	0.178	12	5.137	0.13
24	0.137	0.221	24	0.237	0.222	24	0.387	0.203	24	0.637	0.214	24	1.137	0.17	24	2.637	0.192	24	5.137	0.143
36	0.137	0.293	36	0.237	0.269	36	0.387	0.241	36	0.637	0.255	36	1.137	0.191	36	2.637	0.184	36	5.137	0.147
48	0.137	0.352	48	0.237	0.316	48	0.387	0.277	48	0.637	0.293	48	1.137	0.214	48	2.637	0.185	48	5.137	0.15
60	0.137	0.415	60	0.237	0.372	60	0.387	0.316	60	0.637	0.329	60	1.137	0.228	60	2.637	0.183	60	5.137	0.154
72	0.137	0.484	72	0.237	0.43	72	0.387	0.355	72	0.637	0.359	72	1.137	0.25	72	2.637	0.178	72	5.137	0.154
84	0.137	0.564	84	0.237	0.482	84	0.387	0.39	84	0.637	0.389	84	1.137	0.27	84	2.637	0.177	84	5.137	0.15
96	0.137	0.676	96	0.237	0.537	96	0.387	0.424	96	0.637	0.411	96	1.137	0.29	96	2.637	0.192	96	5.137	0.141
108	0.137	0.771	108	0.237	0.588	108	0.387	0.461	108	0.637	0.452	108	1.137	0.311	108	2.637	0.194	108	5.137	0.126
120	0.137	0.861	120	0.237	0.637	120	0.387	0.496	120	0.637	0.491	120	1.137	0.333	120	2.637	0.178	120	5.137	0.109
132	0.137	0.958	132	0.237	0.684	132	0.387	0.53	132	0.637	0.526	132	1.137	0.353	132	2.637	0.161	132	5.137	0.088
144	0.137	1.057	144	0.237	0.731	144	0.387	0.558	144	0.637	0.552	144	1.137	0.37	144	2.637	0.153	144	5.137	0.073
156	0.137	1.181	156	0.237	0.778	156	0.387	0.581	156	0.637	0.587	156	1.137	0.385	156	2.637	0.152	156	5.137	0.059

## Sheet: NiCoZia+Zn
Time	conc (µM)	OD	Time	conc (µM)	OD	Time	conc (µM)	OD	Time	conc (µM)	OD	Time	conc (µM)	OD	Time	conc (µM)	OD	Time	conc (µM)	OD
h			h			h			h			h			h			h
0	0.77	0.175	0	0.87	0.169	0	1.02	0.157	0	1.27	0.175	0	1.77	0.17	0	3.27	0.161	0	5.77	0.159
12	0.77	0.225	12	0.87	0.223	12	1.02	0.202	12	1.27	0.203	12	1.77	0.191	12	3.27	0.189	12	5.77	0.18
24	0.77	0.3	24	0.87	0.301	24	1.02	0.273	24	1.27	0.245	24	1.77	0.205	24	3.27	0.188	24	5.77	0.176
36	0.77	0.394	36	0.87	0.398	36	1.02	0.358	36	1.27	0.307	36	1.77	0.212	36	3.27	0.187	36	5.77	0.179
48	0.77	0.5	48	0.87	0.509	48	1.02	0.456	48	1.27	0.365	48	1.77	0.215	48	3.27	0.186	48	5.77	0.178
60	0.77	0.623	60	0.87	0.632	60	1.02	0.568	60	1.27	0.437	60	1.77	0.216	60	3.27	0.187	60	5.77	0.182
72	0.77	0.747	72	0.87	0.756	72	1.02	0.675	72	1.27	0.51	72	1.77	0.211	72	3.27	0.188	72	5.77	0.177
84	0.77	0.879	84	0.87	0.885	84	1.02	0.791	84	1.27	0.596	84	1.77	0.208	84	3.27	0.188	84	5.77	0.178
96	0.77	0.985	96	0.87	1.023	96	1.02	0.904	96	1.27	0.674	96	1.77	0.2	96	3.27	0.181	96	5.77	0.17
108	0.77	1.139	108	0.87	1.15	108	1.02	1.002	108	1.27	0.754	108	1.77	0.197	108	3.27	0.181	108	5.77	0.169
120	0.77	1.264	120	0.87	1.259	120	1.02	1.107	120	1.27	0.829	120	1.77	0.185	120	3.27	0.174	120	5.77	0.161
132	0.77	1.415	132	0.87	1.386	132	1.02	1.199	132	1.27	0.908	132	1.77	0.186	132	3.27	0.18	132	5.77	0.168
144	0.77	1.584	144	0.87	1.547	144	1.02	1.274	144	1.27	0.997	144	1.77	0.181	144	3.27	0.184	144	5.77	0.168
156	0.77	1.691	156	0.87	1.631	156	1.02	1.354	156	1.27	1.067	156	1.77	0.183	156	3.27	0.182	156	5.77	0.166
