# Supplementary material for: Increased sensitivity of heavy metal bioreporters in transporter deficient Synechocystis PCC6803 mutants
Source: PLoS One. 2021 Dec 16;16(12):e0261135. doi: 10.1371/journal.pone.0261135 (PMC8675649; doi:10.1371/journal.pone.0261135)
Supplement: S2 File — (XLSX) [file pone.0261135.s002.xlsx]

## Sheet: DATA
	1. Rep								2.Rep								3.Rep
		WT_5_Co	WT_5_Zn	WT_5_Ni		NiCoZia_5_Co	NiCoZia_5_Zn	NiCoZia_5_Ni		WT_5_Co	WT_5_Zn	WT_5_Ni		NiCoZia_5_Co	NiCoZia_5_Zn	NiCoZia_5_Ni		WT_5_Co	WT_5_Zn	WT_5_Ni		NiCoZia_5_Co	NiCoZia_5_Zn	NiCoZia_5_Ni
conc(ppb)
Co		27.0858	1.327	1.28072		43.9695	1.06127	0.747673		36.9577	1.57952	1.28177		49.8396	1.34046	0.843297		34.9047	2.03866	1.30836		50.6193	1.29373	0.782016
Ni		31.1809	17.0437	49.5033		22.6889	20.658	74.0832		19.1329	17.8734	51.4989		20.4676	21.7343	81.2057		16.1938	18.0943	49.9798		20.4043	20.1957	92.3214
Zn		51.2595	115.808	24.7407		39.8981	137.084	24.9866		34.7503	123.97	22.4431		40.1157	153.831	29.4778		31.2153	128.926	19.53		39.8798	160.299	34.1805
	Co	WT_5_Co	NiCoZia_5_Co
		27.0858	43.9695
		36.9577	49.8396
		34.9047	50.6193
	avg.	32.9827	48.1428
	sd	5.20905	3.63515
	Ni	WT_5_Ni	NiCoZia_5_Ni
		49.5033	74.0832
		51.4989	81.2057
		49.9798	92.3214
	avg.	50.3273	82.5368
	sd	1.04224	9.19166
	Zn	WT_5_Zn	NiCoZia_5_Zn
		115.808	137.084
		123.97	153.831
		128.926	160.299
	avg.	122.901	150.404
	sd	6.62417	11.9809

## Sheet: blank
	1_blank	2_blank
conc(ppb)
Co	0.351998	0.47934
Ni	0.0124549	0.0713856
Zn	0.740709	1.1088
Minden adat ug/L, a minták eredményeiből már levonásra kerültek
