# Supplementary material for: Increased sensitivity of heavy metal bioreporters in transporter deficient Synechocystis PCC6803 mutants
Source: PLoS One. 2021 Dec 16;16(12):e0261135. doi: 10.1371/journal.pone.0261135 (PMC8675649; doi:10.1371/journal.pone.0261135)
Supplement: S3 File — (XLSX) [file pone.0261135.s003.xlsx]

## Sheet: SUMMARY CPS_OD720
		SUMMARY	COBALT
		coaRNiCoZia+Co
		sample ID	1	2	3	4	5	6	7	8	9	10	11	12	13	14	15	16	17	18
		Rep#1	1077.5	1127.5	1196.56	1543.12	1840	2071.25	3917.92	5207.5		3888.12	2778.44	1425.94	734.688	367.5	306.875	222.5	118.125	112.812
		Rep#2	1949.11	2110.12	2694.35	2383.33	3487.5	4829.46	8547.22	10100.3	9220.54	5491.96	4757.74	1953.87	1044.35	419.345	745.536	193.75	131.548	84.8214
		Rep#3	881	1031	1266.33	1195.83	1809.33	2600	5034.83	7361.83	8076.67	6878.17	4842.67	2678.17	1113.33	480.5	240.167	297.333	92.5	63
		átlag	1302.54	1422.87	1719.08	1707.43	2378.94	3166.9	4476.38	7556.54	8648.6	5383.15	4126.28	2019.32	964.122	422.448	430.859	237.861	114.058	86.878
		szórás	568.502	597.125	845.324	610.562	960.16	1463.89	789.779	2452.2	808.838	2114.28	1168.04	628.675	201.668	56.5639	274.551	53.4729	19.839	24.9698
		coaRWT+Co
		Sample ID	1	2	3	4	5	6	7	8	9	10	11	12	13	14	15	16	17	18
		Rep#1	896.875	709.062	926.875	1123.12	1342.5	1485	2136.88	1988.75	2373.75	3822.5	3875	3492.08	1665	745.625	428.438	222.5	120.625	86.875
		Rep#2	942.378	993.293	946.341	1027.74	1056.71	1321.95	1553.05	2165.85	2668.7	3645.12	3039.43	1978.05	1024.39	443.293	239.024	152.134	82.9268	77.439
		Rep#3	553	571	487.167	444.833	532	740.833	907.167	1539.67	2722.67	2724.89	1458.22	441.333	189.833	250.667	141.556	38.1667	58.6667	399.167
		átlag	797.418	757.785	786.794	865.234	977.069	1182.59	1532.36	2077.3	2658.81	3459.41	2790.88	1465.81	1344.7	479.861	269.672	137.6	87.4062	187.827
		szórás	212.891	215.321	259.668	367.188	411.077	391.166	412.827	125.231	124.635	496.767	1227.41	887.223	452.98	249.497	145.876	93.0221	31.2211	183.086
		SUMMARY	ZINK
		coaRNiCoZia+Zn
		Sample ID	1	2	3	4	5	6	7	8	9	10	11	12	13	14	15	16	17	18
		Rep#1	908.125		1120.94	1202.19	788.438	1106.56	1329.58		5738.5	5076.56	3394.69	3017.5	1725.94	2053.12	3773.12	194.688	31.5625	24.0625
		Rep#2	975.61	1069.51	1149.09	1262.8	1386.59	2131.3	3559.76	6605.28	4020.12	3342.38	2588.11	2181.1	1193.9	1175.61	317.988	42.9878	42.9878	17.0732
		Rep#3	881	1031	1266.33	1195.83	1809.33	2600	5034.83	7361.83	8076.67	6878.17	4842.67	2678.17	1113.33	480.5	240.167	297.333	92.5	63
		átlag	921.578	1050.26	1178.79	1229.32	1527.5	2600	4297.29	6983.56	6048.39	5110.27	3715.39	2429.63	1153.62	828.055	279.077	170.161	67.7439	40.0366
		szórás	48.7185	27.2322	77.1139	36.9685	512.953	763.776	1865.4	534.961	2036.15	1768	1142.38	420.673	332.875	788.074	55.0279	127.959	32.3918	24.7462
		coaRWT+Zn	1	2	3	4	5	6	7	8	9	10	11	12	13	14	15	16	17	18
		Pilot	964.939	1097.56	1253.05	1187.8	1221.95	1147.87	1182.93	1141.16	1568.9	1827.74	2062.8	2662.68	3540.24	3120.12	3727.8	2823.17	2121.34	2298.48
		Rep#1	988.438	1383.44	1557.5	1348.12	1078.12	985	1014.38	1491.56	1734.06	2386.56	3375	3540.94	4445.42	6582.5	3617.5	1429.06	90	31.5625
		Rep#2	737.5	731.845	848.81	920.238	810.119	834.821	1028.57	1115.18	1785.71	2105.95	2968.15	3013.49	2949.21	1712.3	1257.74	218.452	283.333	37.5
		Rep#3	553	571	487.167	444.833	532	740.833	907.167	1539.67	2722.67	2724.89	1458.22					38.1667	58.6667	399.167
		átlag	862.969	1070.95	1022.33	896.479	944.122	909.911	1021.47	1303.37	1651.48	2555.73	2466.77	2662.68	3644.96	4851.31	2437.62	823.757	186.667	34.5312
		szórás	205.87	365.518	467.379	395.214	304.652	178.233	113.546	224.803	521.484	384.148	867.299	442.078	753.581	2506.29	1395.34	1288.31	993.65	1084.91

## Sheet: Pilot
Zink (Pilot)
				CoaR_WT
			OD720	0.82
																															Plate Nr.:
																															1553
																															672	1008	1048	891	941	992	973	987	925	965	893	1000	1680	1875	2576	2889	2883	3165	3291
																															667	923	997	861	888	856	1171	1085	1307	1125	821	655	1424	2088	2427	3045	2923	3261	3315
	CoaR_WT		hígítási sor	1	2	3	4	5	6	7	8	9	10	11	12	13	14	15	16	17	18										675	888	955	979	867	808	1051	1024	1093	995	803	3043	1403	2011	2443	2845	2640	3013	3651
				1147.56	1209.76	1186.59	1203.66	1128.05	1176.83	1089.02	1219.51	2048.78	2286.59	3141.46	3523.17	3515.85	3859.76	4013.41	2178.05	1135.37	803.659										661	864	1011	845	909	867	1115	1064	949	1037	960	971	1213	1797	2072	2720	2520	3219	3309
				1082.93	1043.9	1428.05	1323.17	1593.9	1371.95	1001.22	798.78	1736.59	2546.34	2959.76	3713.41	3564.63	3976.83	4042.68	2328.05	1057.32	790.244
				823.171	1082.93	1164.63	1193.9	1057.32	985.366	1281.71	1248.78	1332.93	1213.41	979.268	3710.98	1710.98	2452.44	2979.27	3469.51	3219.51	3674.39
				806.098	1053.66	1232.93	1030.49	1108.54	1057.32	1359.76	1297.56	1157.32	1264.63	1170.73	1184.15	1479.27	2191.46	2526.83	3317.07	3073.17	3925.61
			avg	964.939	1097.56	1253.05	1187.8	1221.95	1147.87	1182.93	1141.16	1568.9	1827.74	2062.8	2662.68	3540.24	3120.12	3727.8	2823.17	2121.34	2298.48
			SD	175.69	76.6128	120.089	120.224	249.755	168.976	166.194	230.511	401.45	688.334	1145.7	1235.74	34.493	929.016	866.853	664.085	1185.5	1736.85
[truncated: 3 more columns]

## Sheet: Rep#1
Cobalt																													CoaR_WT	CoaR_KO
																												OD720	0.8	0.8
					CoaR_NiCoZia			hígítási sor	1	2	3	4	5	6	7	8	9	10	11	12	13	14	15	16	17	18		PlateNr.:
									886.25	950	1496.25	1886.25	2126.25	1463.75	3596.25	5243.75	3456.25	2530	2903.75	1680	826.25	296.25	80	250	116.25	113.75		1002	1	2	3	4	5	6	7	8	9	10	11	12
									1150	1376.25	1370	1196.25	2233.75	2533.75	3870	5850	5440	4070	2866.25	1516.25	800	383.75	343.75	203.75	130	140		A	2259	1011	1077	797	1144	709	760	1197	1509	1701	1171	2877
									1213.75	993.75	1070	1530	1160	2483.75	3880	4780	5303.75	4096.25	2723.75	1213.75	686.25	333.75	373.75	206.25	130	103.75		B	1064	893	811	992	1021	920	1101	1096	957	1787	2027	3096
									1060	1190	850	1560	1840	1803.75	4003.75	4956.25	5783.75	4856.25	2620	1293.75	626.25	456.25	430	230	96.25	93.75		C	1091	691	920	896	843	971	795	856	1224	928	1987	3104
								avg	1077.5	1127.5	1196.56	1543.12	1840	2071.25	3917.92	5207.5	5509.17	3888.12	2778.44	1425.94	734.688	367.5	306.875	222.5	118.125	112.812		D	944	1021	805	784	843	848	952	680	1248	1472	1443	3203
								SD	142.248	195.941	292.128	281.966	482.831	524.301	171.953	469.043	247.362	976.074	131.031	212.29	94.4357	69.1767	155.418	21.8184	15.9589	19.8792		E	4195	2765	2024	2323	1344	661	237	64	200	93	91	600
																												F	4680	4352	3256	2293	1213	640	307	275	163	104	112	669
																												G	3824	4243	3277	2179	971	549	267	299	165	104	83	613
																												H	3965	4627	3885	2096	1035	501	365	344	184	77	75	536
					CoaR_WT			hígítási sor	1	2	3	4	5	6	7	8	9	10	11	12	13	14	15	16	17	18
									880	786.25	1073.75	1066.25	1443.75	1793.75	1906.25	1380	3523.75	4066.25	4266.25	3590	1843.75	666.25	440	190	116.25	76.25
									923.75	603.75	903.75	1106.25	1366.25	1313.75	2343.75	1756.25	2273.75	3160	3483.75	3460	2033.75	926.25	473.75	270	126.25	83.75		PlateNr.:
									960	776.25	673.75	1213.75	1186.25	1466.25	2193.75	2240	2473.75	3773.75	10050	3426.25	2040	606.25	453.75	216.25	166.25	73.75		1005	1	2	3	4	5	6	7	8	9	10	11	12
									823.75	670	1056.25	1106.25	1373.75	1366.25	2103.75	1970	1083.75	4290	6780	3946.25	1486.25	783.75	346.25	213.75	73.75	113.75		A	624	648	928	909	693	704	629	859	853	1155	1435	1525
								avg	896.875	709.062	926.875	1123.12	1342.5	1485	2136.88	1988.75	2373.75	3822.5	3875	3492.08	1665	745.625	428.438	222.5	120.625	86.875		B	651	624	835	651	832	739	483	723	885	1093	1051	1875
								SD	58.7057	87.7281	185.218	63.2908	109.858	215.334	182.864	242.419	141.421	489.644	553.311	86.4611	259.624	141.191	56.5167	33.804	37.9899	18.4136		C	568	725	760	701	773	768	621	539	971	949	1173	1755
																												D	632	677	691	789	728	659	536	845	885	1099	1093	1683
																												E	1104	2819	3253	3413	2872	1475	533	352	152	93	61	784
																												F	1405	1819	2528	2787	2768	1627	741	379	216	101	67	773
																												G	1792	1979	3019	8040	2741	1632	485	363	173	133	59	963
Zink																												H	1576	867	3432	5424	3157	1189	627	277	171	59	91	765
							hígítási sor	1	2	3	4	5	6	7	8	9	10	11	12	13	14	15	16	17	18			PlateNr.:
				CoaR_NiCoZia				996.25	1600	1106.25	1220	593.75	1350	1193.75	993.75	5436.25	4853.75	2426.25	2870	2030	2720	3680	126.25	46.25	26.25			1046	1	2	3	4	5	6	7	8	9	10	11	12
								1023.75	3536.25	1050	1416.25	920	1306.25	1316.25	2003.75	3803.75	5046.25	3360	3166.25	1400	2676.25	3966.25	186.25	20	20			A	888	827	899	875	709	797	1280	885	976	475	1080	955
								913.75	3776.25	1023.75	1176.25	850	1133.75	1336.25	2100	6240	5190	3656.25	2693.75	1590	2050	3636.25	216.25	36.25	33.75			B	2397	613	891	787	752	819	2829	840	1133	736	1045	1053
								820	1486.25	1303.75	996.25	790	636.25	1336.25	2130	6606.25	5216.25	4136.25	3340	1883.75	2056.25	3810	250	23.75	16.25			C	1195	1187	883	675	739	731	3021	819	941	680	907	1069
							avg	908.125	1543.12	1120.94	1202.19	788.438	1106.56	1329.58	1806.88	5738.5	5076.56	3394.69	3017.5	1725.94	2053.12	3773.12	194.688	31.5625	24.0625			D	2619	861	736	773	709	656	1189	1043	797	632	509	1069
							SD	124.628	80.4334	126.641	172.456	140.243	327.144	68.5679	544.752	1245.1	166.278	720.51	290.232	284.062	4.41942	148.396	52.5335	12.0059	7.66316			E	795	4349	3883	1941	2296	1624	2176	2944	101	37	21	795
																												F	1603	3043	4037	2688	2533	1120	2141	3173	149	16	16	664
																												G	1680	4992	4152	2925	2155	1272	1640	2909	173	29	27	712
																												H	1704	5285	4173	3309	2672	1507	1645	3048	200	19	13	792
	CoaR_WT						hígítási sor	1	2	3	4	5	6	7	8	9	10	11	12	13	14	15	16	17	18
				CoaR_WT				1010	1340	2363.75	1276.25	1156.25	706.25	1043.75	1320	1893.75	2356.25	3180	3690	4586.25	6516.25	3670	1360	73.75	20
								983.75	1350	1186.25	1443.75	956.25	1123.75	1050	1510	1666.25	2283.75	3016.25	3713.75	4526.25	6500	3143.75	1670	110	50			PlateNr.:
								1046.25	1433.75	1310	1376.25	1053.75	1156.25	1000	1330	1576.25	2456.25	2920	3380	5233.75	7620	4210	1826.25	110	30			1019	1	2	3	4	5	6	7	8	9	10	11	12
								913.75	1410	1370	1296.25	1146.25	953.75	963.75	1806.25	1800	2450	3570	3380	3900	6896.25	3446.25	860	66.25	26.25			A	883	725	733	728	832	808	1072	1891	1021	925	565	835
							avg	988.438	1383.44	1557.5	1348.12	1078.12	985	1014.38	1491.56	1734.06	2386.56	3375	3540.94	4445.42	6582.5	3617.5	1429.06	90	31.5625			B	979	808	992	685	749	787	1080	949	1155	765	899	840
							SD	55.9983	45.6136	542.917	77.0112	93.4384	205.958	40.421	227.233	140.655	82.4013	275.772	186.087	499.866	224.231	450.029	425.993	23.2961	12.9653			C	941	1200	973	864	747	837	1147	1048	1101	843	925	800
																												D	973	787	715	752	765	731	1128	1096	1037	917	763	771
																												E	1056	1515	1885	2544	2952	3669	5213	2936	1088	59	16	955
																												F	1208	1333	1827	2413	2971	3621	5200	2515	1336	88	40	893
																												G	1064	1261	1965	2336	2704	4187	6096	3368	1461	88	24	867
																												H	1445	1440	1960	2856	2704	3120	5517	2757	688	53	21	899

## Sheet: Rep#2
Cobalt																													CoaR_WT	CoaR_KO
																												OD720	0.84	0.82
					CoaR_NiCoZia			hígítási sor	1	2	3	4	5	6	7	8	9	10	11	12	13	14	15	16	17	18		PlateNr.:
									2019.05	2546.43	1860.71	2015.48	3447.62	5641.67	9927.38	10070.2	11336.9	6225	4444.05	1977.38	1034.52	413.095	1660.71	219.048	101.19	63.0952		1025	1	2	3	4	5	6	7	8	9	10	11	12
									2005.95	2063.1	2767.86	2800	4047.62	4203.57	7327.38	11600	9314.29	6060.71	4828.57	2200	1013.1	390.476	542.857	161.905	95.2381	41.6667		A	1309	1515	2141	2451	1696	2139	1563	1693	2896	4739	8339	8459
									2041.67	1872.62	3501.19	2619.05	3394.05	4742.86	8386.9	8136.9	9805.95	5844.05	5025	2266.67	1095.24	432.143	317.857	165.476	85.7143	76.1905		B	856	2341	3432	1816	1685	1733	2325	2352	3400	3531	6155	9744
									1729.76	1958.33	2647.62	2098.81	3060.71	4729.76	9367.86	10594	6425	3838.1	4733.33	1371.43	1034.52	441.667	460.714	228.571	244.048	158.333		C	829	1563	1795	1605	1715	1573	2941	2200	2851	3984	7045	6835
								avg	1949.11	2110.12	2694.35	2383.33	3487.5	4829.46	8547.22	10100.3	9220.54	5491.96	4757.74	1953.87	1044.35	419.345	745.536	193.75	131.548	84.8214		D	1245	2960	1405	1176	1453	1645	2224	1763	2571	3973	7869	8899
								SD	146.972	301.121	671.696	385.333	410.773	596.896	1143.62	1454.73	2053.09	1113.56	241.829	407.518	35.4004	22.6164	617.161	34.9573	75.2704	51.0322		E	9523	5229	3733	1661	869	347	1395	184	85	53	928	1021
																												F	7824	5091	4056	1848	851	328	456	136	80	35	1277	1008
																												G	8237	4909	4221	1904	920	363	267	139	72	64	971	1208
																												H	5397	3224	3976	1152	869	371	387	192	205	133	853	1368
					CoaR_WT			hígítási sor	1	2	3	4	5	6	7	8	9	10	11	12	13	14	15	16	17	18
									975.61	1082.93	1050	1203.66	1450	1525.61	2910.98	3701.22	2995.12	3713.41	2751.22	2101.22	1186.59	452.439	269.512	175.61	71.9512	159.756
									1014.63	893.902	940.244	991.463	1157.32	1408.54	1681.71	3291.46	3635.37	4289.02	3028.05	1765.85	942.683	487.805	228.049	156.098	68.2927	52.439		PlateNr.:
									975.61	1034.15	985.366	956.098	796.341	1206.1	2491.46	2425.61	2468.29	3303.66	2991.46	2156.1	975.61	429.268	279.268	150	74.3902	45.122		1013	1	2	3	4	5	6	7	8	9	10	11	12
									803.659	962.195	809.756	959.756	823.171	1147.56	1424.39	1906.1	2542.68	3781.71	3098.78	1889.02	910.976	403.659	179.268	126.829	117.073	52.439		A	664	659	712	875	800	888	861	987	1189	1251	2387	3035
								avg	942.378	993.293	946.341	1027.74	1056.71	1321.95	1553.05	2165.85	2668.7	3645.12	3039.43	1978.05	1024.39	443.293	239.024	152.134	82.9268	77.439		B	661	632	616	547	832	733	771	813	949	1155	1379	2699
								SD	94.2916	82.7623	101.589	118.347	309.371	175.886	181.951	367.351	285.127	404.221	54.5564	182.414	124.575	35.7423	45.6082	20.0973	22.9017	54.9863		C	637	560	627	619	800	848	808	784	653	989	2043	1989
																												D	523	557	605	579	659	789	664	787	675	941	1168	1563
																												E	2456	3045	2256	1723	973	371	221	144	59	131	387	840
																												F	2981	3517	2483	1448	773	400	187	128	56	43	387	688
																												G	2024	2709	2453	1768	800	352	229	123	61	37	419	717
																												H	2085	3101	2541	1549	747	331	147	104	96	43	867	821
Zink
							hígítási sor	1	2	3	4	5	6	7	8	9	10	11	12	13	14	15	16	17	18			PlateNr.:
				CoaR_NiCoZia				1073.17	1098.78	1262.2	1264.63	1889.02	2562.2	3937.8	6735.37	3450	2698.78	2413.41	1508.54	1040.24	1157.32	328.049	45.122	48.7805	23.1707			1059	1	2	3	4	5	6	7	8	9	10	11	12
								946.341	979.268	1145.12	1184.15	1498.78	2107.32	3557.32	6413.41	4123.17	3145.12	2686.59	1902.44	1125.61	1193.9	302.439	29.2683	45.122	15.8537			A	1056	1035	963	995	880	901	1035	1037	1549	2101	3229	5523
								903.659	1098.78	1082.93	1223.17	1389.02	2159.76	3506.1	6667.07	4354.88	3746.34	2647.56	2429.27	1135.37	1063.41	335.366	52.439	45.122	13.4146			B	1096	883	949	923	776	803	939	971	1229	1728	2917	5259
								979.268	1040.24	1106.1	1379.27	1271.95	2126.83	3615.85	6062.2	4152.44	3779.27	2604.88	2884.15	1320.73	940.244	306.098	45.122	32.9268	15.8537			C	997	904	640	995	741	901	888	1003	1139	1771	2875	5467
							avg	975.61	1069.51	1149.09	1262.8	1386.59	2131.3	3559.76	6605.28	4020.12	3342.38	2588.11	2181.1	1193.9	1175.61	317.988	42.9878	42.9878	17.0732			D	947	843	880	1000	803	853	907	1131	1043	1744	2965	4971
							SD	72.0304	0	79.6543	84.3111	113.434	26.5039	194.27	169.636	393.797	518.712	121.149	601.624	109.946	25.8698	16.1901	9.77513	6.9255	4.22451			E	2829	2213	1979	1237	853	949	269	37	40	19	904	645
																												F	3381	2579	2203	1560	923	979	248	24	37	13	877	1144
																												G	3571	3072	2171	1992	931	872	275	43	37	11	968	1008
																												H	3405	3099	2136	2365	1083	771	251	37	27	13	963	1005
	CoaR_WT						hígítási sor	1	2	3	4	5	6	7	8	9	10	11	12	13	14	15	16	17	18
				CoaR_WT				847.619	780.952	857.143	920.238	901.19	891.667	1225	1244.05	1882.14	2384.52	2876.19	4034.52	2225	1320.24	1685.71	184.524	327.381	51.1905
								679.762	695.238	898.81	28.5714	885.714	876.19	851.19	1203.57	1815.48	2082.14	2758.33	2339.29	2885.71	1723.81	1653.57	203.571	282.143	22.619			PlateNr.:
								761.905	714.286	2657.14	28.5714	895.238	936.905	1066.67	828.571	1717.86	2470.24	3034.52	2666.67	2736.9	1613.1	110.714	158.333	282.143	34.5238			1018	1	2	3	4	5	6	7	8	9	10	11	12
								660.714	736.905	790.476	38.0952	558.333	634.524	971.429	1184.52	1727.38	2129.76	3203.57	3746.43	3225	1800	1580.95	327.381	241.667	41.6667			A	13	755	984	379	712	656	720	773	757	749	1029	1045
							avg	737.5	731.845	848.81	920.238	810.119	834.821	1028.57	1115.18	1785.71	2105.95	2968.15	3013.49	2949.21	1712.3	1257.74	218.452	283.333	37.5			B	1125	1285	1115	683	571	584	755	24	744	736	715	1011
							SD	85.5405	36.9032	905.267	#DIV/0!	167.978	135.994	157.866	192.677	77.8709	189.845	193.484	231.493	415.741	210.516	765.937	74.9496	35.0197	12.0428			C	973	1275	1229	685	640	600	2232	24	752	787	896	696
																												D	1021	843	1293	661	555	619	664	32	469	533	816	995
																												E	1581	2003	2416	3389	1869	1109	1416	155	275	43	251	421
																												F	1525	1749	2317	1965	2424	1448	1389	171	237	19	235	397
																												G	1443	2075	2549	2240	2299	1355	93	133	237	29	475	528
																												H	1451	1789	2691	3147	2709	1512	1328	275	203	35	309	531

## Sheet: Rep#3
Cobalt																													CoaR_WT	CoaR_KO
																												OD720	1.5	1.5
					CoaR_NiCoZia			hígítási sor	1	2	3	4	5	6	7	8	9	10	11	12	13	14	15	16	17	18		PlateNr.:
									1208.67	1363.33	1640.67	1562.67	2309.33	2936.67	5120	7267.33	8328.67	7077.33	5008	2755.33	1262	604.667	215.333	149.333	96	72.6667		1021	1	2	3	4	5	6	7	8	9	10	11	12
									796.667	1166	1324.67	1251.33	1708.67	2775.33	5383.33	7680	8222	7066.67	4855.33	3381.33	1308.67	426.667	258	124.667	80	51.3333		A	1168	1517	2283	1536	1813	2045	2461	2344	3464	4405	7680	10901
									802	842.667	1127.33	1000.67	1514.67	2211.33	4690	6748.67	8259.33	7171.33	5315.33	2328.67	1050.67	440.667	274	101.333	103.333	50		B	1061	1168	1280	1603	1195	1749	1987	1877	2563	4163	8075	11520
									716.667	752	972.667	968.667	1704.67	2476.67	4946	7751.33	7496.67	6197.33	4192	2247.33	832	450	213.333	814	90.6667	78		C	941	928	1072	955	1203	1264	1691	1501	2272	3317	7035	10123
								avg	881	1031	1266.33	1195.83	1809.33	2600	5034.83	7361.83	8076.67	6878.17	4842.67	2678.17	1113.33	480.5	240.167	297.333	92.5	63		D	939	944	899	1301	1075	1128	1459	1453	2557	3715	7419	11627
								SD	221.904	284.008	288.149	275.283	345.407	321.641	291.837	461.102	389.184	456.319	474.087	519.027	218.581	83.3313	30.5475	345.002	9.81873	14.4171		E	12493	10616	7512	4133	1893	907	323	224	144	109	1291	1435
																												F	12333	10600	7283	5072	1963	640	387	187	120	77	1213	1045
																												G	12389	10757	7973	3493	1576	661	411	152	155	75	1123	1229
																												H	11245	9296	6288	3371	1248	675	320	1221	136	117	1165	1221
					CoaR_WT			hígítási sor	1	2	3	4	5	6	7	8	9	10	11	12	13	14	15	16	17	18
									360.667	277.333	402	444.667	560	984.667	928	1362	2770	2656	1464.67	414	165.333	480	160	40.6667	19.3333	370
									871.333	968.667	562	458.667	608	682.667	818	1854	2915.33	2732.67	1475.33	434	181.333	184.667	98	37.3333	16	398		PlateNr.:
									620.667	277.333	382	462	492.667	659.333	798	1543.33	2530	2786	1434.67	430	218.667	149.333	78	26.6667	23.3333	396.667		1030	1	2	3	4	5	6	7	8	9	10	11	12
									359.333	760.667	602.667	414	467.333	636.667	1084.67	1399.33	2088.67	2226	1386.67	487.333	194	188.667	248.667	48	176	432		A	10141	515	987	1120	584	541	416	603	667	840	1477	1392
								avg	553	571	487.167	444.833	532	740.833	907.167	1539.67	2722.67	2724.89	1458.22	441.333	189.833	250.667	141.556	38.1667	58.6667	399.167		B	536	1520	752	1112	589	1307	1453	843	688	912	1024	1227
								SD	245.23	349.568	111.436	21.8844	64.0023	163.637	131.413	223.665	272.472	255.087	39.7045	31.8608	22.5183	153.907	93.2984	8.86733	78.2797	25.4056		C	429	651	656	1139	557	931	416	573	693	739	989	1197
																												D	672	1645	568	525	424	539	1141	904	621	701	955	1627
																												E	2043	4155	3984	2197	621	248	720	240	61	29	555	597
																												F	2781	4373	4099	2213	651	272	277	147	56	24	597	643
																												G	2315	3795	4179	2152	645	328	224	117	40	35	595	629
																												H	2099	3133	3339	2080	731	291	283	373	72	264	648	632
Zink
																												PlateNr.:
							hígítási sor	1	2	3	4	5	6	7	8	9	10	11	12	13	14	15	16	17	18			1045	1	2	3	4	5	6	7	8	9	10	11	12
				CoaR_NiCoZia				1259	1339	1643	1669	1923	3133	1421	5520	2613	2176	1933	2165	1624	1264	1061	803	437	24			A	1160	1661	1459	1365	1259	1339	1643	1669	1923	3133	1421	5520
								1461	2416	1504	1587	2000	3467	4435	5803	3347	1861	1931	2045	1747	1309	907	715	544	32			B	1160	2064	1835	1843	1461	2416	1504	1587	2000	3467	4435	5803
								1256	1331	1765	2544	1763	2488	4573	5171	3085	1885	2045	2197	1357	1403	907	621	565	21			C	1323	1277	1464	1408	1256	1331	1765	2544	1763	2488	4573	5171
								1011	1147	2165	1597	1336	2352	4659	4480	2835	2477	3101	2248	1395	1381	843	680	629	128			D	949	1040	1123	1032	1011	1147	2165	1597	1336	2352	4659	4480
							avg	1246.75	1558.25	1769.25	1849.25	1755.5	2860	3772	5243.5	2970	2099.75	2252.5	2163.75	1530.75	1339.25	929.5	704.75	543.75	51.25			E	2613	1624	1264	1061	803	2176	1933	2165	437	24	904	853
							SD	184.135	0	284.566	464.605	296.577	528.969	1570.05	570.871	316.769	289.396	568.17	86.2298	186.259	31.8198	92.7128	76.1244	79.8222	51.3769			F	3347	1747	1309	907	715	1861	1931	2045	544	32	771	893
																												G	3085	1357	1403	907	621	1885	2045	2197	565	21	931	920
																												H	2835	1395	1381	843	680	2477	3101	2248	629	128	979	981
																												PlateNr.:
	CoaR_WT						hígítási sor	1	2	3	4	5	6	7	8	9	10	11	12	13	14	15	16	17	18			1057	1	2	3	4	5	6	7	8	9	10	11	12
				CoaR_WT				413	445	307	357	595	499	525	640	773	691	725	891	1197	880	1064	939	1115	11			A	283	509	1091	501	413	445	307	357	595	499	525	640
								389	560	408	400	371	429	451	613	669	603	765	957	1256	920	853	1064	736	16			B	331	440	448	365	389	560	408	400	371	429	451	613
								347	387	645	421	301	443	451	509	763	645	805	933	1328	963	859	1013	685	8			C	291	331	432	384	347	387	645	421	301	443	451	509
								373	280	360	357	368	379	389	600	800	776	952	1141	1525	1085	864	1021	483	173			D	304	333	331	360	373	280	360	357	368	379	389	600
							avg	380.5	418	358.333	357	408.75	437.5	454	590.5	751.25	678.75	811.75	980.5	1326.5	962	910	1009.25	710.5	52			E	773	691	725	891	1197	880	1064	939	1115	11	336	373
							SD	27.7308	116.759	149.151	32.0559	128.303	49.3525	55.6297	56.8302	57.0168	74.1277	99.04	110.422	142.764	88.728	102.765	51.9126	36.0624	80.7341			F	669	603	765	957	1256	920	853	1064	736	16	333	400
																												G	763	645	805	933	1328	963	859	1013	685	8	363	395
																												H	800	776	952	1141	1525	1085	864	1021	483	173	413	477
