# Supplementary material for: Increased sensitivity of heavy metal bioreporters in transporter deficient Synechocystis PCC6803 mutants
Source: PLoS One. 2021 Dec 16;16(12):e0261135. doi: 10.1371/journal.pone.0261135 (PMC8675649; doi:10.1371/journal.pone.0261135)
Supplement: S4 File — (XLSX) [file pone.0261135.s004.xlsx]

## Sheet: WT
	WT(CPS)											Plate Nr.:	1125		OD720	WT	NiCoZia			WT (CPS/OD)											Plate Nr.:	1899
		1	2	3	4	5	6	7	8	9	10	11	12		1	0.75	0.85				1	2	3	4	5	6	7	8	9	10	11	12
1.	A	8	5	13	11	72	16	48	19	19	69	336	699		2	0.74	0.82		1.	A	10.6667	6.66667	17.3333	14.6667	96	21.3333	64	25.3333	25.3333	92	448	932
	B	21	8	37	11	1147	13	8	13	13	69	365	789		3	0.86	0.8			B	28	10.6667	49.3333	14.6667	1529.33	17.3333	10.6667	17.3333	17.3333	92	486.667	1052
	C	8	8	3093	1856	11	13	8	11	13	147	317	787							C	10.6667	10.6667	4124	2474.67	14.6667	17.3333	10.6667	14.6667	17.3333	196	422.667	1049.33
	D	11	731	251	1635	1120	80	5	11	13	115	296	629							D	14.6667	974.667	334.667	2180	1493.33	106.667	6.66667	14.6667	17.3333	153.333	394.667	838.667
	E	632	1971	1488	1917	5632	3101	2581	2725	3536	837	339	131							E	842.667	2628	1984	2556	7509.33	4134.67	3441.33	3633.33	4714.67	1116	452	174.667
	F	1168	1075	1307	1803	2779	3005	2733	2808	2429	829	339	112							F	1557.33	1433.33	1742.67	2404	3705.33	4006.67	3644	3744	3238.67	1105.33	452	149.333
	G	1517	1315	1872	2357	2723	2877	2699	2808	2763	776	339	101							G	2022.67	1753.33	2496	3142.67	3630.67	3836	3598.67	3744	3684	1034.67	452	134.667
	H	661	728	1216	1821	2325	2917	2565	2832	2491	824	328	83							H	881.333	970.667	1621.33	2428	3100	3889.33	3420	3776	3321.33	1098.67	437.333	110.667
												Plate Nr.:	1431																		Plate Nr.:	1854
2.		1	2	3	4	5	6	7	8	9	10	11	12						2.		1	2	3	4	5	6	7	8	9	10	11	12
	A	8	5	157	77	56	563	27	8	16	128	429	947							A	10.8108	6.75676	212.162	104.054	75.6757	760.811	36.4865	10.8108	21.6216	172.973	579.73	1279.73
	B	48	8	16	11	3360	11	11	13	13	120	421	795							B	64.8649	10.8108	21.6216	14.8649	4540.54	14.8649	14.8649	17.5676	17.5676	162.162	568.919	1074.32
	C	576	8	2416	2216	13	480	13	11	11	128	448	933							C	778.378	10.8108	3264.86	2994.59	17.5676	648.649	17.5676	14.8649	14.8649	172.973	605.405	1260.81
	D	51	16	11	19	29	16	8	13	13	157	408	805							D	68.9189	21.6216	14.8649	25.6757	39.1892	21.6216	10.8108	17.5676	17.5676	212.162	551.351	1087.84
	E	728	771	1755	2131	3445	2848	2283	2829	2448	837	357	61							E	983.784	1041.89	2371.62	2879.73	4655.41	3848.65	3085.14	3822.97	3308.11	1131.08	482.432	82.4324
	F	581	635	1243	1936	2475	2712	2520	2725	2443	733	328	48							F	785.135	858.108	1679.73	2616.22	3344.59	3664.86	3405.41	3682.43	3301.35	990.541	443.243	64.8649
	G	656	749	1232	1845	2349	3107	2560	2747	2435	749	291	109							G	886.486	1012.16	1664.86	2493.24	3174.32	4198.65	3459.46	3712.16	3290.54	1012.16	393.243	147.297
	H	549	619	1499	1771	2339	2821	2928	2667	2736	717	344	51							H	741.892	836.486	2025.68	2393.24	3160.81	3812.16	3956.76	3604.05	3697.3	968.919	464.865	68.9189
												Plate Nr.:	1785																		Plate Nr.:	1658
3.		1	2	3	4	5	6	7	8	9	10	11	12						3.		1	2	3	4	5	6	7	8	9	10	11	12
	A	16	21	19	13	16	301	11	13	11	19	504	1107							A	18.6047	24.4186	22.093	15.1163	18.6047	350	12.7907	15.1163	12.7907	22.093	586.047	1287.21
	B	13	8	11	8	1283	11	11	13	19	168	501	1088							B	15.1163	9.30233	12.7907	9.30233	1491.86	12.7907	12.7907	15.1163	22.093	195.349	582.558	1265.12
	C	13	11	5	779	245	856	11	13	19	147	653	1157							C	15.1163	12.7907	5.81395	905.814	284.884	995.349	12.7907	15.1163	22.093	170.93	759.302	1345.35
	D	11	8	45	16	32	13	8	11	13	141	515	1115							D	12.7907	9.30233	52.3256	18.6047	37.2093	15.1163	9.30233	12.7907	15.1163	163.953	598.837	1296.51
	E	821	661	1405	2435	2672	3304	3093	2979	2501	941	331	32							E	954.651	768.605	1633.72	2831.4	3106.98	3841.86	3596.51	3463.95	2908.14	1094.19	384.884	37.2093
	F	787	2021	1720	2077	2843	3077	2925	2904	2504	888	328	29							F	915.116	2350	2000	2415.12	3305.81	3577.91	3401.16	3376.74	2911.63	1032.56	381.395	33.7209
	G	776	917	2013	2011	2723	3051	3165	2757	2568	851	360	56							G	902.326	1066.28	2340.7	2338.37	3166.28	3547.67	3680.23	3205.81	2986.05	989.535	418.605	65.1163
	H	752	621	1821	2360	3003	3480	3251	2904	2456	795	307	51							H	874.419	722.093	2117.44	2744.19	3491.86	4046.51	3780.23	3376.74	2855.81	924.419	356.977	59.3023
COPY			1	2	3	4	5	6	7	8	9	10	11	12					COPY			1	2	3	4	5	6	7	8	9	10	11	12
1.		A	8	5	13	11	72	16	48	19	19	69	336	699					1.		A	10.6667	6.66667	17.3333	14.6667	96	21.3333	64	25.3333	25.3333	92	448	932
		B	21	8	37	11		13	8	13	13	69	365	789							B	28	10.6667	49.3333	14.6667		17.3333	10.6667	17.3333	17.3333	92	486.667	1052
		C	8				11	13	8	11	13	147	317	787							C	10.6667				14.6667	17.3333	10.6667	14.6667	17.3333	196	422.667	1049.33
		D	11		251			80	5	11	13	115	296	629							D	14.6667		334.667			106.667	6.66667	14.6667	17.3333	153.333	394.667	838.667
		E	632		1488	1917		3101	2581	2725	3536	837		131							E	842.667		1984	2556		4134.67	3441.33	3633.33	4714.67	1116		174.667
		F	1168		1307	1803	2779	3005	2733	2808	2429		339	112							F	1557.33		1742.67	2404	3705.33	4006.67	3644	3744	3238.67		452	149.333
		G	1517	1315	1872	2357	2723	2877	2699	2808	2763		339	101							G	2022.67	1753.33	2496	3142.67	3630.67	3836	3598.67	3744	3684		452	134.667
		H	661	728	1216	1821	2325	2917	2565	2832	2491	824	328	83							H	881.333	970.667	1621.33	2428	3100	3889.33	3420	3776	3321.33	1098.67	437.333	110.667
		0	1	2	3	4	5	6	7	8	9	10	11	12							0	1	2	3	4	5	6	7	8	9	10	11	12
2.		A	8	5	157		56		27	8	16	128	429	947					2.		A	10.8108	6.75676	212.162		75.6757		36.4865	10.8108	21.6216	172.973	579.73	1279.73
		B	48	8	16	11		11	11	13	13	120	421	795							B	64.8649	10.8108	21.6216	14.8649		14.8649	14.8649	17.5676	17.5676	162.162	568.919	1074.32
		C	576	8	2416				13	11	11	128	448	933							C	778.378	10.8108	3264.86				17.5676	14.8649	14.8649	172.973	605.405	1260.81
		D	51	16	11	19	29	16	8	13	13	157	408	805							D	68.9189	21.6216	14.8649	25.6757	39.1892	21.6216	10.8108	17.5676	17.5676	212.162	551.351	1087.84
		E	728	771	1755	2131	3445	2848	2283	2829	2448	837	357	61							E	983.784	1041.89	2371.62	2879.73	4655.41	3848.65	3085.14	3822.97	3308.11	1131.08	482.432	82.4324
		F	581	635	1243	1936	2475	2712	2520	2725	2443	733		48							F	785.135	858.108	1679.73	2616.22	3344.59	3664.86	3405.41	3682.43	3301.35	990.541		64.8649
		G		749	1232	1845	2349	3107	2560	2747	2435	749	291	109							G		1012.16	1664.86	2493.24	3174.32	4198.65	3459.46	3712.16	3290.54	1012.16	393.243	147.297
		H		619	1499	1771	2339	2821	2928	2667	2736	717	344	51							H		836.486	2025.68	2393.24	3160.81	3812.16	3956.76	3604.05	3697.3	968.919	464.865	68.9189
3.			1	2	3	4	5	6	7	8	9	10	11	12					3.			1	2	3	4	5	6	7	8	9	10	11	12
		A	16	21	19	13	16		11	13	11	19	504	1107							A	18.6047	24.4186	22.093	15.1163	18.6047		12.7907	15.1163	12.7907	22.093	586.047	1287.21
		B	13	8	11	8		11	11	13	19	168	501	1088							B	15.1163	9.30233	12.7907	9.30233		12.7907	12.7907	15.1163	22.093	195.349	582.558	1265.12
		C	13	11	5				11	13	19	147	653	1157							C	15.1163	12.7907	5.81395				12.7907	15.1163	22.093	170.93	759.302	1345.35
		D	11	8	45	16	32	13	8	11	13	141	515	1115							D	12.7907	9.30233	52.3256	18.6047	37.2093	15.1163	9.30233	12.7907	15.1163	163.953	598.837	1296.51
		E	821	661	1405	2435	2672	3304	3093	2979	2501	941		32							E	954.651	768.605	1633.72	2831.4	3106.98	3841.86	3596.51	3463.95	2908.14	1094.19		37.2093
		F	787	2021	1720	2077	2843	3077	2925	2904	2504	888	328	29							F	915.116	2350	2000	2415.12	3305.81	3577.91	3401.16	3376.74	2911.63	1032.56	381.395	33.7209
		G	776	917	2013	2011	2723	3051	3165	2757	2568	851	360	56							G	902.326	1066.28	2340.7	2338.37	3166.28	3547.67	3680.23	3205.81	2986.05	989.535	418.605	65.1163
		H		621	1821	2360	3003	3480	3251	2904	2456		307	51							H		722.093	2117.44	2744.19	3491.86	4046.51	3780.23	3376.74	2855.81		356.977	59.3023
		CPS																										CPS/OD720
			dilution line Nr.	1	2	3	4	5	6	7	8	9	10	11	12	13	14	15	16										dilution line Nr.	1	2	3	4	5	6	7	8	9	10	11	12	13	14	15	16	9.5	14	21	32
			avg	12.7143	36	21.625	14.0833	12.4167	14.4167	117.333	432.75	852.333	1547.58	2038.67	3025	2807.08	2609.17	819.667	72										avg	16.1282	46.8909	28.3825	18.2837	15.9125	18.4207	150.494	548.679	1147.41	1093.89	1137.96	1973.15	2603.51	3440.19	3867.08	3539.07	3595.18	3351.47	1048.18	426.539
			sd	3.68394	23.6051	23.6639	12.011	2.57464	3.0289	43.7375	100.93	301.401	278.926	235.458	214.397	89.778	312.909	74.194	33.9733										sd	5.01285	32.3476	31.7801	16.2692	3.54357	3.634	54.7467	98.9038	163.628	415.511	514.725	311.142	247.514	454.282	205.649	222.265	194.461	511.631	61.9706	41.9142
[truncated: 1 more columns]

## Sheet: NiCoZia
	NiCoZia (CPS)											Plate Nr.:	1235		OD720	WT	NiCoZia		NiCoZia (CPS/OD)											Plate Nr.:	1832
		1	2	3	4	5	6	7	8	9	10	11	12		1	0.75	0.85			1	2	3	4	5	6	7	8	9	10	11	12
1.	A	5	8	75	11	16	13	11	643	3400	2576	4448	4635		2	0.74	0.82	1.	A	5.88235	9.41176	88.2353	12.9412	18.8235	15.2941	12.9412	756.471	4000	3030.59	5232.94	5452.94
	B	8	5	11	8	125	13	8	648	1664	3248	4219	4616		3	0.86	0.8		B	9.41176	5.88235	12.9412	9.41176	147.059	15.2941	9.41176	762.353	1957.65	3821.18	4963.53	5430.59
	C	5	5	45	8	16	11	8	664	1467	3120	4275	8493						C	5.88235	5.88235	52.9412	9.41176	18.8235	12.9412	9.41176	781.176	1725.88	3670.59	5029.41	9991.76
	D	5	5	16	11	11	11	5	616	1376	2896	4275	3835						D	5.88235	5.88235	18.8235	12.9412	12.9412	12.9412	5.88235	724.706	1618.82	3407.06	5029.41	4511.76
	E	2957	2931	3144	3125	1952	293	96	11	16	13	5	8						E	3478.82	3448.24	3698.82	3676.47	2296.47	344.706	112.941	12.9412	18.8235	15.2941	5.88235	9.41176
	F	3173	3019	3160	3419	968	40	99	8	11	11	8	8						F	3732.94	3551.76	3717.65	4022.35	1138.82	47.0588	116.471	9.41176	12.9412	12.9412	9.41176	9.41176
	G	3080	2979	3059	3067	1064	285	77	11	16	11	3	5						G	3623.53	3504.71	3598.82	3608.24	1251.76	335.294	90.5882	12.9412	18.8235	12.9412	3.52941	5.88235
	H	3024	2883	3096	2619	736	229	117	8	13	11	3	3						H	3557.65	3391.76	3642.35	3081.18	865.882	269.412	137.647	9.41176	15.2941	12.9412	3.52941	3.52941
												Plate Nr.:	1785																	Plate Nr.:	1548
2.		1	2	3	4	5	6	7	8	9	10	11	12					2.		1	2	3	4	5	6	7	8	9	10	11	12
	A	8	5	8	5	19	11	8	669	2104	4576	4299	5288						A	9.7561	6.09756	9.7561	6.09756	23.1707	13.4146	9.7561	815.854	2565.85	5580.49	5242.68	6448.78
	B	3	8	8	8	8	13	13	816	2056	4248	5219	5128						B	3.65854	9.7561	9.7561	9.7561	9.7561	15.8537	15.8537	995.122	2507.32	5180.49	6364.63	6253.66
	C	3	8	24	5	16	8	11	848	2139	4312	4301	5104						C	3.65854	9.7561	29.2683	6.09756	19.5122	9.7561	13.4146	1034.15	2608.54	5258.54	5245.12	6224.39
	D	5	3	8	5	8	13	11	760	1968	3765	5347	5048						D	6.09756	3.65854	9.7561	6.09756	9.7561	15.8537	13.4146	926.829	2400	4591.46	6520.73	6156.1
	E	3221	3133	2995	2752	1115	19	112	11	13	11	5	5						E	3928.05	3820.73	3652.44	3356.1	1359.76	23.1707	136.585	13.4146	15.8537	13.4146	6.09756	6.09756
	F	3387	3229	3035	2992	1075	320	96	8	16	11	8	5						F	4130.49	3937.8	3701.22	3648.78	1310.98	390.244	117.073	9.7561	19.5122	13.4146	9.7561	6.09756
	G	3251	3035	2893	2744	1029	323	101	8	11	11	3	5						G	3964.63	3701.22	3528.05	3346.34	1254.88	393.902	123.171	9.7561	13.4146	13.4146	3.65854	6.09756
	H	2800	3304	3131	2984	944	275	109	5	13	13	5	5						H	3414.63	4029.27	3818.29	3639.02	1151.22	335.366	132.927	6.09756	15.8537	15.8537	6.09756	6.09756
												Plate Nr.:	2001																	Plate Nr.:	1874
3.		1	2	3	4	5	6	7	8	9	10	11	12					3.		1	2	3	4	5	6	7	8	9	10	11	12
	A	8	5	64	8	13	59	8	1168	1803	2629	3741	3875						A	9.30233	5.81395	74.4186	9.30233	15.1163	68.6047	9.30233	1358.14	2096.51	3056.98	4350	4505.81
	B	5	11	131	11	149	11	85	664	1779	3557	4544	3952						B	5.81395	12.7907	152.326	12.7907	173.256	12.7907	98.8372	772.093	2068.6	4136.05	5283.72	4595.35
	C	5	5	2003	75	29	11	11	651	1664	2944	4309	4363						C	5.81395	5.81395	2329.07	87.2093	33.7209	12.7907	12.7907	756.977	1934.88	3423.26	5010.47	5073.26
	D	8	8	8	16	760	16	8	755	1384	3075	3061	3880						D	9.30233	9.30233	9.30233	18.6047	883.721	18.6047	9.30233	877.907	1609.3	3575.58	3559.3	4511.63
	E	2712	9451	2776	6717	787	267	16	8	13	11	5	5						E	3153.49	10989.5	3227.91	7810.47	915.116	310.465	18.6047	9.30233	15.1163	12.7907	5.81395	5.81395
	F	3296	2659	2835	2520	693	48	13	11	13	13	5	8						F	3832.56	3091.86	3296.51	2930.23	805.814	55.814	15.1163	12.7907	15.1163	15.1163	5.81395	9.30233
	G	2979	2763	2864	2424	669	203	24	8	16	13	5	8						G	3463.95	3212.79	3330.23	2818.6	777.907	236.047	27.907	9.30233	18.6047	15.1163	5.81395	9.30233
	H	2435	2619	2696	2309	669	203	13	5	8	13	5	5						H	2831.4	3045.35	3134.88	2684.88	777.907	236.047	15.1163	5.81395	9.30233	15.1163	5.81395	5.81395
COPY			1	2	3	4	5	6	7	8	9	10	11	12				COPY			1	2	3	4	5	6	7	8	9	10	11	12
1.		A	5	8	75	11	16	13	11	643	3400		4448	4635				1.		A	5.88235	9.41176	88.2353	12.9412	18.8235	15.2941	12.9412	756.471	4000		5232.94	5452.94
		B	8	5	11	8		13	8	648	1664	3248	4219	4616						B	9.41176	5.88235	12.9412	9.41176		15.2941	9.41176	762.353	1957.65	3821.18	4963.53	5430.59
		C	5	5	45	8	16	11	8	664	1467	3120	4275							C	5.88235	5.88235	52.9412	9.41176	18.8235	12.9412	9.41176	781.176	1725.88	3670.59	5029.41
		D	5	5	16	11	11	11	5	616	1376		4275	3835						D	5.88235	5.88235	18.8235	12.9412	12.9412	12.9412	5.88235	724.706	1618.82		5029.41	4511.76
		E		2931	3144	3125		293	96	11	16	13	5	8						E		3448.24	3698.82	3676.47		344.706	112.941	12.9412	18.8235	15.2941	5.88235	9.41176
		F	3173	3019	3160		968	40	99	8	11	11	8	8						F	3732.94	3551.76	3717.65		1138.82	47.0588	116.471	9.41176	12.9412	12.9412	9.41176	9.41176
		G	3080	2979	3059	3067	1064	285	77	11	16	11	3	5						G	3623.53	3504.71	3598.82	3608.24	1251.76	335.294	90.5882	12.9412	18.8235	12.9412	3.52941	5.88235
		H	3024	2883	3096	2619	736	229	117	8	13	11	3	3						H	3557.65	3391.76	3642.35	3081.18	865.882	269.412	137.647	9.41176	15.2941	12.9412	3.52941	3.52941
		0	1	2	3	4	5	6	7	8	9	10	11	12						0	1	2	3	4	5	6	7	8	9	10	11	12
2.		A	8	5	8		19		8	669	2104	4576	4299	5288				2.		A	9.7561	6.09756	9.7561		23.1707		9.7561	815.854	2565.85	5580.49	5242.68	6448.78
		B	3	8	8	8			13	816	2056	4248		5128						B	3.65854	9.7561	9.7561	9.7561			15.8537	995.122	2507.32	5180.49		6253.66
		C	3	8	24		16	8	11	848	2139	4312	4301	5104						C	3.65854	9.7561	29.2683		19.5122	9.7561	13.4146	1034.15	2608.54	5258.54	5245.12	6224.39
		D	5	3	8	5	8	13	11	760	1968	3765		5048						D	6.09756	3.65854	9.7561	6.09756	9.7561	15.8537	13.4146	926.829	2400	4591.46		6156.1
		E	3221	3133	2995	2752	1115	19	112	11	13	11	5	5						E	3928.05	3820.73	3652.44	3356.1	1359.76	23.1707	136.585	13.4146	15.8537	13.4146	6.09756	6.09756
		F	3387	3229	3035	2992	1075	320	96	8	16	11	8	5						F	4130.49	3937.8	3701.22	3648.78	1310.98	390.244	117.073	9.7561	19.5122	13.4146	9.7561	6.09756
		G	3251	3035	2893	2744	1029	323	101	8	11	11	3	5						G	3964.63	3701.22	3528.05	3346.34	1254.88	393.902	123.171	9.7561	13.4146	13.4146	3.65854	6.09756
		H		3304	3131	2984	944	275	109	5	13	13	5	5						H		4029.27	3818.29	3639.02	1151.22	335.366	132.927	6.09756	15.8537	15.8537	6.09756	6.09756
3.			1	2	3	4	5	6	7	8	9	10	11	12				3.			1	2	3	4	5	6	7	8	9	10	11	12
		A	8	5	64	8	13		8	1168	1803		3741	3875						A	9.30233	5.81395	74.4186	9.30233	15.1163		9.30233	1358.14	2096.51		4350	4505.81
		B	5	11	131	11		11	85	664	1779	3557		3952						B	5.81395	12.7907	152.326	12.7907		12.7907	98.8372	772.093	2068.6	4136.05		4595.35
		C	5	5	2003	75		11	11	651	1664		4309	4363						C	5.81395	5.81395	2329.07	87.2093		12.7907	12.7907	756.977	1934.88		5010.47	5073.26
		D	8	8	8	16		16	8	755	1384	3075	3061	3880						D	9.30233	9.30233	9.30233	18.6047		18.6047	9.30233	877.907	1609.3	3575.58	3559.3	4511.63
		E			2776		787	267	16	8	13	11	5	5						E			3227.91		915.116	310.465	18.6047	9.30233	15.1163	12.7907	5.81395	5.81395
		F	3296	2659	2835	2520	693	48	13	11	13	13	5	8						F	3832.56	3091.86	3296.51	2930.23	805.814	55.814	15.1163	12.7907	15.1163	15.1163	5.81395	9.30233
		G		2763	2864	2424	669	203	24	8	16	13	5	8						G		3212.79	3330.23	2818.6	777.907	236.047	27.907	9.30233	18.6047	15.1163	5.81395	9.30233
		H		2619	2696	2309	669	203	13	5	8		5	5						H		3045.35	3134.88	2684.88	777.907	236.047	15.1163	5.81395	9.30233		5.81395	5.81395
		CPS																										CPS/OD720
			dilution line Nr.	1	2	3	4	5	6	7	8	9	10	11	12	13	14	15	16										dilution line Nr.	1	2	3	4	5	6	7	8	9	10	11	12	13	14	15	16
			avg	16.1	14.1429	11.8889	15.5833	741.833	1900.33	3737.62	4103.11	3204.57	2973.67	2753.6	208.75	8.5	13.25	11.7273	5.83333										avg	18.8467	16.8776	14.0296	18.3599	880.148	2257.78	4476.8	4851.43	3824.26	3528.93	3278.98	239.347	10.0783	15.7213	13.9308	6.90484
			sd	20.9043	3.71612	2.20479	21.9688	153.437	542.843	583.94	437.109	124.623	156.346	283.855	111.568	42.7851	2.15322	2.49089	1.6967										sd	24.2538	4.53562	2.52879	25.4881	181.335	653.912	787.917	556.312	201.675	223.664	375.488	134.378	2.54436	2.97161	1.15775	1.94214
