# Supplementary material for: Increased sensitivity of heavy metal bioreporters in transporter deficient Synechocystis PCC6803 mutants
Source: PLoS One. 2021 Dec 16;16(12):e0261135. doi: 10.1371/journal.pone.0261135 (PMC8675649; doi:10.1371/journal.pone.0261135)
Supplement: S5 File — (XLSX) [file pone.0261135.s005.xlsx]

## Sheet: WT
	WT (CPS)														OD720	WT	NiCoZia			WT (CPS/OD)
		1	2	3	4	5	6	7	8	9	10	11	12		1	0.75	0.83				1	2	3	4	5	6	7	8	9	10	11	12
1.	A	5	3	32	5	8	32	8	11	13	85	184	328		2	0.73	0.81		1.	A	6.66667	4	42.6667	6.66667	10.6667	42.6667	10.6667	14.6667	17.3333	113.333	245.333	437.333
	B	8	8	8	5	13	13	11	8	13	51	163	323		3	0.8	0.82			B	10.6667	10.6667	10.6667	6.66667	17.3333	17.3333	14.6667	10.6667	17.3333	68	217.333	430.667
	C	5	3	53	5	11	8	11	11	8	80	144	237							C	6.66667	4	70.6667	6.66667	14.6667	10.6667	14.6667	14.6667	10.6667	106.667	192	316
	D	11	5	485	5	11	440	8	11	13	85	155	336							D	14.6667	6.66667	646.667	6.66667	14.6667	586.667	10.6667	14.6667	17.3333	113.333	206.667	448
	E	227	1264	1323	744	973	1389	1128	1187	981	291	147	67							E	302.667	1685.33	1764	992	1297.33	1852	1504	1582.67	1308	388	196	89.3333
	F	195	352	523	837	1155	1424	1205	1211	987	291	139	48							F	260	469.333	697.333	1116	1540	1898.67	1606.67	1614.67	1316	388	185.333	64
	G	269	208	907	944	957	1227	939	1229	960	309	125	59							G	358.667	277.333	1209.33	1258.67	1276	1636	1252	1638.67	1280	412	166.667	78.6667
	H	272	227	608	987	952	1163	1053	1139	800	291	133	40							H	362.667	302.667	810.667	1316	1269.33	1550.67	1404	1518.67	1066.67	388	177.333	53.3333
2.		1	2	3	4	5	6	7	8	9	10	11	12						2.		1	2	3	4	5	6	7	8	9	10	11	12
	A	5	3	8	8	8	11	8	8	13	75	141	328							A	6.84932	4.10959	10.9589	10.9589	10.9589	15.0685	10.9589	10.9589	17.8082	102.74	193.151	449.315
	B	8	5	5	8	1253	11	8	13	13	29	155	336							B	10.9589	6.84932	6.84932	10.9589	1716.44	15.0685	10.9589	17.8082	17.8082	39.726	212.329	460.274
	C	5	5	5	107	16	8	8	8	13	56	160	352							C	6.84932	6.84932	6.84932	146.575	21.9178	10.9589	10.9589	10.9589	17.8082	76.7123	219.178	482.192
	D	5	5	11	8	11	11	8	11	13	72	152	331							D	6.84932	6.84932	15.0685	10.9589	15.0685	15.0685	10.9589	15.0685	17.8082	98.6301	208.219	453.425
	E	299	269	693	1451	1243	1659	1363	1392	1155	379	152	37							E	409.589	368.493	949.315	1987.67	1702.74	2272.6	1867.12	1906.85	1582.19	519.178	208.219	50.6849
	F	288	277	632	992	1165	1427	1376	1365	1069	312	131	43							F	394.521	379.452	865.753	1358.9	1595.89	1954.79	1884.93	1869.86	1464.38	427.397	179.452	58.9041
	G	283	277	659	928	1192	1459	1312	1440	1203	349	157	48							G	387.671	379.452	902.74	1271.23	1632.88	1998.63	1797.26	1972.6	1647.95	478.082	215.068	65.7534
	H	267	293	621	920	1232	1443	1435	1493	1200	331	152	43							H	365.753	401.37	850.685	1260.27	1687.67	1976.71	1965.75	2045.21	1643.84	453.425	208.219	58.9041
3.		1	2	3	4	5	6	7	8	9	10	11	12						3.		1	2	3	4	5	6	7	8	9	10	11	12
	A	8	11	389	5	5	11	11	13	13	72	205	368							A	10	13.75	486.25	6.25	6.25	13.75	13.75	16.25	16.25	90	256.25	460
	B	8	8	5	5	125	13	5	11	11	64	192	357							B	10	10	6.25	6.25	156.25	16.25	6.25	13.75	13.75	80	240	446.25
	C	5	5	3	11	59	16	8	11	13	67	165	357							C	6.25	6.25	3.75	13.75	73.75	20	10	13.75	16.25	83.75	206.25	446.25
	D	5	5	32	8	11	8	11	8	13	83	211	365							D	6.25	6.25	40	10	13.75	10	13.75	10	16.25	103.75	263.75	456.25
	E	376	275	667	4219	1373	1659	1760	1387	1227	403	173	64							E	470	343.75	833.75	5273.75	1716.25	2073.75	2200	1733.75	1533.75	503.75	216.25	80
	F	315	285	744	1077	1541	1816	1771	1488	1309	397	168	72							F	393.75	356.25	930	1346.25	1926.25	2270	2213.75	1860	1636.25	496.25	210	90
	G	293	304	683	1045	1456	1731	1552	1624	1235	400	163	80							G	366.25	380	853.75	1306.25	1820	2163.75	1940	2030	1543.75	500	203.75	100
	H	304	283	669	1109	1445	1568	1611	1443	1216	421	165	61							H	380	353.75	836.25	1386.25	1806.25	1960	2013.75	1803.75	1520	526.25	206.25	76.25
COPY			1	2	3	4	5	6	7	8	9	10	11	12					COPY			1	2	3	4	5	6	7	8	9	10	11	12
1.		A	5	3	32	5	8	32	8	11	13	85	184	328					1.		A	6.66667	4	42.6667	6.66667	10.6667	42.6667	10.6667	14.6667	17.3333	113.333	245.333	437.333
		B	8	8	8	5	13	13	11	8	13	51	163	323							B	10.6667	10.6667	10.6667	6.66667	17.3333	17.3333	14.6667	10.6667	17.3333	68	217.333	430.667
		C	5	3	53	5	11	8	11	11	8	80	144	237							C	6.66667	4	70.6667	6.66667	14.6667	10.6667	14.6667	14.6667	10.6667	106.667	192	316
		D	11	5	485	5	11	440	8	11	13	85	155	336							D	14.6667	6.66667		6.66667	14.6667		10.6667	14.6667	17.3333	113.333	206.667	448
		E	227	1264	1323	744	973	1389	1128	1187	981	291	147	67							E	302.667	1685.33	1764	992	1297.33	1852	1504	1582.67	1308	388	196	89.3333
		F	195	352	523	837	1155	1424	1205	1211	987	291	139	48							F	260	469.333		1116	1540	1898.67	1606.67	1614.67	1316	388	185.333	64
		G	269	208	907	944	957	1227	939	1229	960	309	125	59							G	358.667	277.333	1209.33	1258.67	1276	1636	1252	1638.67	1280	412	166.667	78.6667
		H	272	227	608	987	952	1163	1053	1139	800	291	133	40							H	362.667	302.667	810.667	1316	1269.33	1550.67	1404	1518.67	1066.67	388	177.333	53.3333
		0	1	2	3	4	5	6	7	8	9	10	11	12							0	1	2	3	4	5	6	7	8	9	10	11	12
2.		A	5	3	8	8	8	11	8	8	13	75	141	328					2.		A	6.84932	4.10959	10.9589	10.9589	10.9589	15.0685	10.9589	10.9589	17.8082	102.74	193.151	449.315
		B	8	5	5	8		11	8	13	13	29	155	336							B	10.9589	6.84932	6.84932	10.9589		15.0685	10.9589	17.8082	17.8082	39.726	212.329	460.274
		C	5	5	5		16	8	8	8	13	56	160	352							C	6.84932	6.84932	6.84932		21.9178	10.9589	10.9589	10.9589	17.8082	76.7123	219.178	482.192
		D	5	5	11	8	11	11	8	11	13	72	152	331							D	6.84932	6.84932	15.0685	10.9589	15.0685	15.0685	10.9589	15.0685	17.8082	98.6301	208.219	453.425
		E	299	269	693		1243	1659	1363	1392	1155	379	152	37							E	409.589	368.493	949.315		1702.74	2272.6	1867.12	1906.85	1582.19	519.178	208.219	50.6849
		F	288	277	632	992	1165	1427	1376	1365	1069	312	131	43							F	394.521	379.452	865.753	1358.9	1595.89	1954.79	1884.93	1869.86	1464.38	427.397	179.452	58.9041
		G	283	277	659	928	1192	1459	1312	1440	1203	349	157	48							G	387.671	379.452	902.74	1271.23	1632.88	1998.63	1797.26	1972.6	1647.95	478.082	215.068	65.7534
		H	267	293	621	920	1232	1443	1435	1493	1200	331	152	43							H	365.753	401.37	850.685	1260.27	1687.67	1976.71	1965.75	2045.21	1643.84	453.425	208.219	58.9041
3.			1	2	3	4	5	6	7	8	9	10	11	12					3.			1	2	3	4	5	6	7	8	9	10	11	12
		A	8	11		5	5	11	11	13	13	72	205	368							A	10	13.75		6.25	6.25	13.75	13.75	16.25	16.25	90	256.25	460
		B	8	8	5	5		13	5	11	11	64	192	357							B	10	10	6.25	6.25		16.25	6.25	13.75	13.75	80	240	446.25
		C	5	5	3	11	59	16	8	11	13	67	165	357							C	6.25	6.25	3.75	13.75	73.75	20	10	13.75	16.25	83.75	206.25	446.25
		D	5	5	32	8	11	8	11	8	13	83	211	365							D	6.25	6.25	40	10	13.75	10	13.75	10	16.25	103.75	263.75	456.25
		E	376	275	667		1373	1659	1760	1387	1227	403	173	64							E	470	343.75	833.75		1716.25	2073.75	2200	1733.75	1533.75	503.75	216.25	80
		F	315	285	744	1077	1541	1816	1771	1488	1309	397	168	72							F	393.75	356.25	930	1346.25	1926.25	2270	2213.75	1860	1636.25	496.25	210	90
		G	293	304	683	1045	1456	1731	1552	1624	1235	400	163	80							G	366.25	380	853.75	1306.25	1820	2163.75	1940	2030	1543.75	500	203.75	100
		H	304	283	669	1109	1445	1568	1611	1443	1216	421	165	61							H	380	353.75	836.25	1386.25	1806.25	1960	2013.75	1803.75	1520	526.25	206.25	76.25
			CPS																									CPS/OD720
			dilution line Nr	1	2	3	4	5	6	7	8	9	10	11	12	13	14	15	16									dilution line Nr	1	2	3	4	5	6	7	8	9	10	11	12	13	14	15	16
			avg	6.63636	15.3	48.5	8.75	10.3333	12.4167	68.25	168.917	334.833	727.417	958.3	1497.08	1366.5	1111.83	347.833	55.1667									avg	8.70849	19.9029	16.9846	11.521	13.6009	16.3666	89.7201	221.705	440.496	982.386	1261.18	1967.3	1798.06	1461.9	456.694	72.1525
			sd	2.06265	15.6422	123.46	1.86474	1.87487	1.50504	16.5096	23.4267	34.5223	44.663	110.305	196.505	146.617	151.038	49.7938	13.9012									sd	2.66538	19.3734	9.03222	2.38457	2.44692	2.1425	21.5716	23.9548	41.2659	281.609	120.697	221.028	179.35	181.432	53.8324	15.9073

## Sheet: NiCoZia
	NiCoZia (CPS)														OD720	WT	NiCoZia			NiCoZia 8CPS/OD)
		1	2	3	4	5	6	7	8	9	10	11	12		1	0.75	0.83				1	2	3	4	5	6	7	8	9	10	11	12
1.	A	5	8	8	11	16	13	8	323	632	1227	1675	1947		2	0.73	0.81		1.	A	6.0241	9.63855	9.63855	13.253	19.2771	15.6627	9.63855	389.157	761.446	1478.31	2018.07	2345.78
	B	5	5	8	8	2008	32	8	304	715	1269	1640	1939		3	0.8	0.82			B	6.0241	6.0241	9.63855	9.63855	2419.28	38.5542	9.63855	366.265	861.446	1528.92	1975.9	2336.14
	C	8	5	8	8	11	11	8	307	627	1323	1653	1963							C	9.63855	6.0241	9.63855	9.63855	13.253	13.253	9.63855	369.88	755.422	1593.98	1991.57	2365.06
	D	5	19	16	5	11	11	13	309	653	1253	1699	2008							D	6.0241	22.8916	19.2771	6.0241	13.253	13.253	15.6627	372.289	786.747	1509.64	2046.99	2419.28
	E	1459	1640	1504	1251	363	101	51	8	11	11	8	8							E	1757.83	1975.9	1812.05	1507.23	437.349	121.687	61.4458	9.63855	13.253	13.253	9.63855	9.63855
	F	1371	1627	1539	1331	365	80	43	8	13	21	11	8							F	1651.81	1960.24	1854.22	1603.61	439.759	96.3855	51.8072	9.63855	15.6627	25.3012	13.253	9.63855
	G	1424	1709	1461	1285	368	85	35	5	16	13	5	8							G	1715.66	2059.04	1760.24	1548.19	443.373	102.41	42.1687	6.0241	19.2771	15.6627	6.0241	9.63855
	H	1344	1435	1491	1267	349	152	48	13	11	13	11	5							H	1619.28	1728.92	1796.39	1526.51	420.482	183.133	57.8313	15.6627	13.253	15.6627	13.253	6.0241
2.		1	2	3	4	5	6	7	8	9	10	11	12						2.		1	2	3	4	5	6	7	8	9	10	11	12
	A	8	5	312	8	13	11	8	301	808	1608	1872	1984							A	9.87654	6.17284	385.185	9.87654	16.0494	13.5802	9.87654	371.605	997.531	1985.19	2311.11	2449.38
	B	8	8	3947	8	408	8	11	309	837	1821	1984	1880							B	9.87654	9.87654	4872.84	9.87654	503.704	9.87654	13.5802	381.481	1033.33	2248.15	2449.38	2320.99
	C	3	8	4203	243	165	16	16	365	808	1379	1760	1893							C	3.7037	9.87654	5188.89	300	203.704	19.7531	19.7531	450.617	997.531	1702.47	2172.84	2337.04
	D	11	8	48	160	19	13	8	341	763	1272	2152	2035							D	13.5802	9.87654	59.2593	197.531	23.4568	16.0494	9.87654	420.988	941.975	1570.37	2656.79	2512.35
	E	1496	1739	6645	1480	445	181	59	19	16	13	8	8							E	1846.91	2146.91	8203.7	1827.16	549.383	223.457	72.8395	23.4568	19.7531	16.0494	9.87654	9.87654
	F	1499	2603	2269	2051	448	152	53	11	13	16	5	8							F	1850.62	3213.58	2801.23	2532.1	553.086	187.654	65.4321	13.5802	16.0494	19.7531	6.17284	9.87654
	G	1448	1720	2069	1541	427	136	67	8	16	11	11	5							G	1787.65	2123.46	2554.32	1902.47	527.16	167.901	82.716	9.87654	19.7531	13.5802	13.5802	6.17284
	H	1408	1475	1832	1315	403	168	80	11	13	11	8	8							H	1738.27	1820.99	2261.73	1623.46	497.531	207.407	98.7654	13.5802	16.0494	13.5802	9.87654	9.87654
3.		1	2	3	4	5	6	7	8	9	10	11	12						3.		1	2	3	4	5	6	7	8	9	10	11	12
	A	8	8	96	11	8	267	8	336	824	1696	1803	1917							A	9.7561	9.7561	117.073	13.4146	9.7561	325.61	9.7561	409.756	1004.88	2068.29	2198.78	2337.8
	B	5	3	2613	5	1995	8	11	328	723	3552	1779	1824							B	6.09756	3.65854	3186.59	6.09756	2432.93	9.7561	13.4146	400	881.707	4331.71	2169.51	2224.39
	C	5	8	6504	219	16	11	27	365	712	1459	1765	2075							C	6.09756	9.7561	7931.71	267.073	19.5122	13.4146	32.9268	445.122	868.293	1779.27	2152.44	2530.49
	D	51	11	216	21	75	11	11	341	768	1443	1827	1821							D	62.1951	13.4146	263.415	25.6098	91.4634	13.4146	13.4146	415.854	936.585	1759.76	2228.05	2220.73
	E	1555	1605	2405	2451	387	125	51	11	11	11	11	5							E	1896.34	1957.32	2932.93	2989.02	471.951	152.439	62.1951	13.4146	13.4146	13.4146	13.4146	6.09756
	F	1576	1640	1605	1347	365	69	40	8	19	24	5	5							F	1921.95	2000	1957.32	1642.68	445.122	84.1463	48.7805	9.7561	23.1707	29.2683	6.09756	6.09756
	G	1523	1397	1723	1315	389	131	35	8	19	16	11	5							G	1857.32	1703.66	2101.22	1603.66	474.39	159.756	42.6829	9.7561	23.1707	19.5122	13.4146	6.09756
	H	1600	1629	1557	1251	368	112	40	13	16	16	3	5							H	1951.22	1986.59	1898.78	1525.61	448.78	136.585	48.7805	15.8537	19.5122	19.5122	3.65854	6.09756
COPY			1	2	3	4	5	6	7	8	9	10	11	12					COPY			1	2	3	4	5	6	7	8	9	10	11	12
1.		A	5	8	8	11	16	13	8	323	632	1227	1675	1947					1.		A	6.0241	9.63855	9.63855	13.253	19.2771	15.6627	9.63855	389.157	761.446	1478.31	2018.07	2345.78
		B	5	5	8	8		32	8	304	715	1269	1640	1939							B	6.0241	6.0241	9.63855	9.63855		38.5542	9.63855	366.265	861.446	1528.92	1975.9	2336.14
		C	8	5	8	8	11	11	8	307	627	1323	1653	1963							C	9.63855	6.0241	9.63855	9.63855	13.253	13.253	9.63855	369.88	755.422	1593.98	1991.57	2365.06
		D	5	19	16	5	11	11	13	309	653	1253	1699	2008							D	6.0241	22.8916	19.2771	6.0241	13.253	13.253	15.6627	372.289	786.747	1509.64	2046.99	2419.28
		E	1459	1640	1504	1251	363	101	51	8	11	11	8	8							E	1757.83	1975.9	1812.05	1507.23	437.349	121.687	61.4458	9.63855	13.253	13.253	9.63855	9.63855
		F	1371	1627	1539	1331	365	80	43	8	13	21	11	8							F	1651.81	1960.24	1854.22	1603.61	439.759	96.3855	51.8072	9.63855	15.6627	25.3012	13.253	9.63855
		G	1424	1709	1461	1285	368	85	35	5	16	13	5	8							G	1715.66	2059.04	1760.24	1548.19	443.373	102.41	42.1687	6.0241	19.2771	15.6627	6.0241	9.63855
		H	1344	1435	1491	1267	349	152	48	13	11	13	11	5							H	1619.28	1728.92	1796.39	1526.51	420.482	183.133	57.8313	15.6627	13.253	15.6627	13.253	6.0241
			1	2	3	4	5	6	7	8	9	10	11	12								1	2	3	4	5	6	7	8	9	10	11	12
2.		A	8	5	312	8	13	11	8	301	808	1608	1872	1984					2.		A	9.87654	6.17284	385.185	9.87654	16.0494	13.5802	9.87654	371.605	997.531	1985.19	2311.11	2449.38
		B	8	8		8		8	11	309	837	1821	1984	1880							B	9.87654	9.87654		9.87654		9.87654	13.5802	381.481	1033.33	2248.15	2449.38	2320.99
		C	3	8		243		16	16	365	808	1379	1760	1893							C	3.7037	9.87654		300		19.7531	19.7531	450.617	997.531	1702.47	2172.84	2337.04
		D	11	8	48	160	19	13	8	341	763	1272	2152	2035							D	13.5802	9.87654	59.2593	197.531	23.4568	16.0494	9.87654	420.988	941.975	1570.37	2656.79	2512.35
		E	1496	1739		1480	445	181	59	19	16	13	8	8							E	1846.91	2146.91		1827.16	549.383	223.457	72.8395	23.4568	19.7531	16.0494	9.87654	9.87654
		F	1499	2603	2269	2051	448	152	53	11	13	16	5	8							F	1850.62	3213.58	2801.23	2532.1	553.086	187.654	65.4321	13.5802	16.0494	19.7531	6.17284	9.87654
		G	1448	1720	2069	1541	427	136	67	8	16	11	11	5							G	1787.65	2123.46	2554.32	1902.47	527.16	167.901	82.716	9.87654	19.7531	13.5802	13.5802	6.17284
		H	1408	1475	1832	1315	403	168	80	11	13	11	8	8							H	1738.27	1820.99	2261.73	1623.46	497.531	207.407	98.7654	13.5802	16.0494	13.5802	9.87654	9.87654
3.			1	2	3	4	5	6	7	8	9	10	11	12					3.			1	2	3	4	5	6	7	8	9	10	11	12
		A	8	8	96	11	8		8	336	824	1696	1803	1917							A	9.7561	9.7561	117.073	13.4146	9.7561		9.7561	409.756	1004.88	2068.29	2198.78	2337.8
		B	5	3		5		8	11	328	723		1779	1824							B	6.09756	3.65854		6.09756		9.7561	13.4146	400	881.707		2169.51	2224.39
		C	5	8			16	11	27	365	712	1459	1765	2075							C	6.09756	9.7561			19.5122	13.4146	32.9268	445.122	868.293	1779.27	2152.44	2530.49
		D	51	11		21	75	11	11	341	768	1443	1827	1821							D	62.1951	13.4146		25.6098	91.4634	13.4146	13.4146	415.854	936.585	1759.76	2228.05	2220.73
		E	1555	1605			387	125	51	11	11	11	11	5							E	1896.34	1957.32			471.951	152.439	62.1951	13.4146	13.4146	13.4146	13.4146	6.09756
		F	1576	1640	1605	1347	365	69	40	8	19	24	5	5							F	1921.95	2000	1957.32	1642.68	445.122	84.1463	48.7805	9.7561	23.1707	29.2683	6.09756	6.09756
		G	1523	1397	1723	1315	389	131	35	8	19	16	11	5							G	1857.32	1703.66	2101.22	1603.66	474.39	159.756	42.6829	9.7561	23.1707	19.5122	13.4146	6.09756
		H	1600	1629	1557	1251	368	112	40	13	16	16	3	5							H	1951.22	1986.59	1898.78	1525.61	448.78	136.585	48.7805	15.8537	19.5122	19.5122	3.65854	6.09756
		CPS																									CPS/OD720
		dilution line Nr	1	2	3	4	5	6	7	8	9	10	11	12	13	14	15	16	48								dilution line Nr	1	2	3	4	5	6	7	8	9	10	11	12	13	14	15	16	48
		avg	9.08333	44.3636	21.125	13.1818	11.4167	327.417	739.167	1431.82	1800.75	1940.5	1705	1403.09	124.333	10.25	14.5	14.6667	6.5								avg	11.0775	54.6327	25.7526	16.0516	13.9314	399.418	902.241	1747.67	2197.62	2366.62	2056.38	2079.75	151.913	12.5198	17.6933	17.8791	7.92771
		sd	9.51391	79.9928	22.0482	6.63051	5.53433	22.6212	74.2953	198.436	147.702	78.8214	273.3	233.947	35.8033	3.64629	2.90767	4.20678	1.5667								sd	11.594	98.8191	26.9035	7.9603	6.76875	29.3273	98.44	253.969	199.549	97.4105	354.649	299.355	44.7645	4.51985	3.58754	5.0911	1.91349
