# Supplementary material for: Increased sensitivity of heavy metal bioreporters in transporter deficient Synechocystis PCC6803 mutants
Source: PLoS One. 2021 Dec 16;16(12):e0261135. doi: 10.1371/journal.pone.0261135 (PMC8675649; doi:10.1371/journal.pone.0261135)
Supplement: S6 File — (XLSX) [file pone.0261135.s006.xlsx]

## Sheet: WT
	WT (CPS)															WT	OD720												WT (CPS/OD)
		1	2	3	4	5	6	7	8	9	10	11	12				1	0.85												1	2	3	4	5	6	7	8	9	10	11	12
1.	A	8	13	11	155	13	125	16	5	11	13	5	1173				2	0.84										1.	A	8	13	11	155	13	125	16	5	11	13	5	1173
	B	5	5	1285	32	13	80	5	13	13	11	5	1037				3	0.85											B	5	5	1285	32	13	80	5	13	13	11	5	1037
	C	8	128	8	93	29	11	13	5	13	16	8	1117																C	8	128	8	93	29	11	13	5	13	16	8	1117
	D	3	357	163	11	88	13	11	11	13	19	3	1045																D	3	357	163	11	88	13	11	11	13	19	3	1045
	E	531	3816	3104	3483	3429	3784	4184	5424	4632	5261	5704	965																E	531	3816	3104	3483	3429	3784	4184	5424	4632	5261	5704	965
	F	824	2541	2595	2907	3579	3637	4256	5757	4101	4899	5661	1045																F	824	2541	2595	2907	3579	3637	4256	5757	4101	4899	5661	1045
	G	819	1992	2704	3165	3824	3531	3933	6032	4616	4485	5547	957																G	819	1992	2704	3165	3824	3531	3933	6032	4616	4485	5547	957
	H	867	1349	2952	3669	3715	3885	4083	5840	5029	5549	5675	952																H	867	1349	2952	3669	3715	3885	4083	5840	5029	5549	5675	952
2.		1	2	3	4	5	6	7	8	9	10	11	12															2.		1	2	3	4	5	6	7	8	9	10	11	12
	A	3	11	120	1285	11	205	13	8	8	11	5	941																A	3	11	120	1285	11	205	13	8	8	11	5	941
	B	29	11	61	221	245	13	568	11	16	13	11	989																B	29	11	61	221	245	13	568	11	16	13	11	989
	C	8	5	11	432	4379	13	11	5	13	11	5	941																C	8	5	11	432	4379	13	11	5	13	11	5	941
	D	21	24	752	13	37	189	11	13	8	16	5	920																D	21	24	752	13	37	189	11	13	8	16	5	920
	E	733	1301	1955	2147	3477	3248	3645	4573	6221	6896	5893	1083																E	733	1301	1955	2147	3477	3248	3645	4573	6221	6896	5893	1083
	F	917	1144	2296	2592	3933	3573	3605	5091	6741	4885	6160	1189																F	917	1144	2296	2592	3933	3573	3605	5091	6741	4885	6160	1189
	G	4200	1024	2245	2853	3277	3389	3864	4651	6453	4432	5643	1013																G	4200	1024	2245	2853	3277	3389	3864	4651	6453	4432	5643	1013
	H	1643	1077	2155	2581	3203	3403	3912	5307	3709	4389	5269	989																H	1643	1077	2155	2581	3203	3403	3912	5307	3709	4389	5269	989
3.		1	2	3	4	5	6	7	8	9	10	11	12															3.		1	2	3	4	5	6	7	8	9	10	11	12
	A	5	8	280	133	8	11	8	11	13	13	3	891																A	5	8	280	133	8	11	8	11	13	13	3	891
	B	11	5	437	8	3835	16	83	11	13	16	5	915																B	11	5	437	8	3835	16	83	11	13	16	5	915
	C	8	5	8	8	3064	8	8	13	13	11	5	789																C	8	5	8	8	3064	8	8	13	13	11	5	789
	D	72	8	40	16	11	13	8	8	13	16	5	933																D	72	8	40	16	11	13	8	8	13	16	5	933
	E	909	1067	2301	3301	3160	3427	3445	3309	5131	4709	6763	1053																E	909	1067	2301	3301	3160	3427	3445	3309	5131	4709	6763	1053
	F	968	2296	1869	2835	2960	3453	3221	3859	5320	4357	4411	997																F	968	2296	1869	2835	2960	3453	3221	3859	5320	4357	4411	997
	G	659	2813	1955	2485	2912	3125	3189	3904	4792	4107	4576	891																G	659	2813	1955	2485	2912	3125	3189	3904	4792	4107	4576	891
	H	2771	1064	1867	2219	3051	2891	3347	3755	4344	3973	4573	771																H	2771	1064	1867	2219	3051	2891	3347	3755	4344	3973	4573	771
COPY			1	2	3	4	5	6	7	8	9	10	11	12														COPY			1	2	3	4	5	6	7	8	9	10	11	12
1.		A	8	13	11	155	13	125	16	5	11	13	5	1173														1.		A	9.41176	15.2941	12.9412	182.353	15.2941	147.059	18.8235	5.88235	12.9412	15.2941	5.88235	1380
		B	5	5	1285	32	13	80	5	13	13	11	5	1037																B	5.88235	5.88235	1511.76	37.6471	15.2941	94.1176	5.88235	15.2941	15.2941	12.9412	5.88235	1220
		C	8		8	93	29	11	13	5	13	16	8	1117																C	9.41176	150.588	9.41176	109.412	34.1176	12.9412	15.2941	5.88235	15.2941	18.8235	9.41176	1314.12
		D	3		163	11	88	13	11	11	13	19	3	1045																D	3.52941	420	191.765	12.9412	103.529	15.2941	12.9412	12.9412	15.2941	22.3529	3.52941	1229.41
		E	531		3104	3483	3429	3784	4184	5424	4632	5261		965																E	624.706	4489.41	3651.76	4097.65	4034.12	4451.76	4922.35	6381.18	5449.41	6189.41	6710.59	1135.29
		F	824		2595	2907	3579	3637	4256	5757	4101		5661	1045																F	969.412	2989.41	3052.94	3420	4210.59	4278.82	5007.06	6772.94	4824.71	5763.53	6660	1229.41
		G	819	1992	2704	3165	3824	3531	3933		4616		5547	957																G	963.529	2343.53	3181.18	3723.53	4498.82	4154.12	4627.06	7096.47	5430.59	5276.47	6525.88	1125.88
		H	867	1349	2952	3669	3715	3885	4083	5840	5029	5549	5675	952																H	1020	1587.06	3472.94	4316.47	4370.59	4570.59	4803.53	6870.59	5916.47	6528.24	6676.47	1120
			1	2	3	4	5	6	7	8	9	10	11	12																	1	2	3	4	5	6	7	8	9	10	11	12
2.		A	3	11	120		11	205	13	8	8	11	5	941														2.		A	3.57143	13.0952	142.857		13.0952	244.048	15.4762	9.52381	9.52381	13.0952	5.95238	1120.24
		B	29	11	61	221		13	568	11	16	13	11	989																B	34.5238	13.0952	72.619	263.095	291.667	15.4762	676.19	13.0952	19.0476	15.4762	13.0952	1177.38
		C	8	5	11			13	11	5	13	11	5	941																C	9.52381	5.95238	13.0952	514.286		15.4762	13.0952	5.95238	15.4762	13.0952	5.95238	1120.24
		D	21	24	752	13	37	189	11	13	8	16	5	920																D	25	28.5714	895.238	15.4762	44.0476	225	13.0952	15.4762	9.52381	19.0476	5.95238	1095.24
		E	733	1301	1955	2147	3477	3248	3645	4573	6221	6896	5893	1083																E		1548.81	2327.38	2555.95	4139.29	3866.67	4339.29	5444.05	7405.95	8209.52	7015.48	1289.29
		F	917	1144	2296	2592	3933	3573	3605	5091	6741	4885		1189																F	1091.67	1361.9	2733.33	3085.71	4682.14	4253.57	4291.67	6060.71	8025	5815.48	7333.33	1415.48
		G		1024	2245	2853	3277	3389	3864	4651	6453	4432	5643	1013																G		1219.05	2672.62	3396.43	3901.19	4034.52	4600	5536.9	7682.14	5276.19	6717.86	1205.95
		H		1077	2155	2581	3203	3403	3912	5307	3709	4389	5269	989																H	1955.95	1282.14	2565.48	3072.62	3813.1	4051.19	4657.14	6317.86	4415.48	5225	6272.62	1177.38
3.			1	2	3	4	5	6	7	8	9	10	11	12														3.			1	2	3	4	5	6	7	8	9	10	11	12
		A	5	8	280	133	8	11	8	11	13	13	3	891																A	5.88235	9.41176	329.412		9.41176	12.9412	9.41176	12.9412	15.2941	15.2941	3.52941	1048.24
		B	11	5	437	8		16	83	11	13	16	5	915																B	12.9412	5.88235	514.118	9.41176		18.8235	97.6471	12.9412	15.2941	18.8235	5.88235	1076.47
		C	8	5	8	8		8	8	13	13	11	5	789																C	9.41176	5.88235	9.41176	9.41176		9.41176	9.41176	15.2941	15.2941	12.9412	5.88235	928.235
		D	72	8	40	16	11	13	8	8	13	16	5	933																D	84.7059	9.41176	47.0588	18.8235	12.9412	15.2941	9.41176	9.41176	15.2941	18.8235	5.88235	1097.65
		E	909	1067	2301	3301	3160	3427	3445		5131	4709		1053																E	1069.41	1255.29	2707.06	3883.53	3717.65	4031.76	4052.94	3892.94	6036.47	5540	7956.47	1238.82
		F	968	2296	1869	2835	2960	3453	3221	3859	5320	4357	4411	997																F	1138.82	2701.18	2198.82	3335.29	3482.35	4062.35	3789.41	4540	6258.82	5125.88	5189.41	1172.94
		G	659	2813	1955	2485	2912	3125	3189	3904	4792	4107	4576	891																G		3309.41	2300	2923.53	3425.88	3676.47	3751.76	4592.94	5637.65	4831.76	5383.53	1048.24
		H		1064	1867	2219	3051	2891	3347	3755	4344		4573	771																H		1251.76	2196.47	2610.59	3589.41	3401.18	3937.65	4417.65	5110.59	4674.12	5380	907.059
		CPS																												CPS/OD720
			diluton line Nr	1	2	3	4	5	6	7	8	9	10	11	12	13	14	15	16												diluton line Nr	1	2	3	4	5	6	7	8	9	10	11	12	13	14	15	16
			avg	69	26.25	58.0833	62.9167	9.5	12.25	13.8333	5.41667	803	2333.17	2853.08	3445.5	4816.1	5090.75	4953.89	992.083												avg	117.286	59.9331	68.8235	74.7234	11.2197	14.4643	16.334	6.40289	1104.19	2755	3368.44	4069.42	5660.35	6016.11	5704.63	1172.15
			sd	76.9502	26.9537	74.1773	160.45	3.17662	2.26134	2.69118	2.15146	139.584	420.382	480.716	273.458	787.402	948.016	862.406	102.996												sd	164.563	91.8284	88.1905	191.027	3.74884	2.66267	3.1491	2.56406	378.533	490.516	558.107	320.139	1087.19	1144.98	952.815	125.651

## Sheet: NiCoZia
	NiCoZia (CPS)															NiCoZia	OD720								NiCoZia (CPS/OD)
		1	2	3	4	5	6	7	8	9	10	11	12				1	0.83								1	2	3	4	5	6	7	8	9	10	11	12
1.	A	5	11	24	8	8	781	629	1301	2221	2859	3232	3451				2	0.78						1.	A	5	11	24	8	8	781	629	1301	2221	2859	3232	3451
	B	5	8	8	8	3416	459	805	1336	2275	3171	3021	3555				3	0.81							B	5	8	8	8	3416	459	805	1336	2275	3171	3021	3555
	C	5	5	128	131	75	435	787	1491	2301	2896	3109	3488												C	5	5	128	131	75	435	787	1491	2301	2896	3109	3488
	D	203	8	5	8	13	480	835	1504	2224	2941	3181	3600												D	203	8	5	8	13	480	835	1504	2224	2941	3181	3600
	E	3397	3696	3840	3917	4379	500	5	11	16	16	8	13												E	3397	3696	3840	3917	4379	500	5	11	16	16	8	13
	F	3160	3104	3672	3576	4877	658	13	8	16	16	8	5												F	3160	3104	3672	3576	4877	658	13	8	16	16	8	5
	G	2925	2888	3867	3413	3360	751	11	16	11	13	8	8												G	2925	2888	3867	3413	3360	751	11	16	11	13	8	8
	H	2829	3261	3499	3355	3179	851	11	11	19	11	8	11												H	2829	3261	3499	3355	3179	851	11	11	19	11	8	11
2.		1	2	3	4	5	6	7	8	9	10	11	12											2.		1	2	3	4	5	6	7	8	9	10	11	12
	A	8	8	501	667	184	3061	973	1456	2333	2875	3517	3368												A	8	8	501	667	184	3061	973	1456	2333	2875	3517	3368
	B	48	3	467	11	4824	3584	1016	1296	2456	3136	3301	3259												B	48	3	467	11	4824	3584	1016	1296	2456	3136	3301	3259
	C	8	11	8624	992	549	549	829	1645	2565	3021	3051	3621												C	8	11	8624	992	549	549	829	1645	2565	3021	3051	3621
	D	56	120	888	16	19	1189	709	1373	2259	2749	3368	4160												D	56	120	888	16	19	1189	709	1373	2259	2749	3368	4160
	E	4203	4189	4515	4136	5640	412	11	13	16	16	8	13												E	4203	4189	4515	4136	5640	412	11	13	16	16	8	13
	F	3787	3203	4099	4389	4373	452	11	11	13	19	11	8												F	3787	3203	4099	4389	4373	452	11	11	13	19	11	8
	G	3555	3317	4125	4373	4104	547	11	11	19	13	11	8												G	3555	3317	4125	4373	4104	547	11	11	19	13	11	8
	H	3027	3227	3835	4021	3821	358	8	11	16	16	13	8												H	3027	3227	3835	4021	3821	358	8	11	16	16	13	8
3.		1	2	3	4	5	6	7	8	9	10	11	12											3.		1	2	3	4	5	6	7	8	9	10	11	12
	A	8	5	11	277	13	1165	840	1533	2965	3933	4157	7296												A	8	5	11	277	13	1165	840	1533	2965	3933	4157	7296
	B	11	8	8	11	4293	736	987	1592	2672	3872	4040	3997												B	11	8	8	11	4293	736	987	1592	2672	3872	4040	3997
	C	5	13	11	16	813	648	1096	1517	2432	3792	3539	3968												C	5	13	11	16	813	648	1096	1517	2432	3792	3539	3968
	D	349	32	589	59	224	608	1107	1429	2352	3749	3637	4184												D	349	32	589	59	224	608	1107	1429	2352	3749	3637	4184
	E	3333	3216	3707	3587	3568	986	11	13	16	16	8	8												E	3333	3216	3707	3587	3568	986	11	13	16	16	8	8
	F	4491	3197	3589	3747	3613	855	11	13	16	13	5	11												F	4491	3197	3589	3747	3613	855	11	13	16	13	5	11
	G	3219	3491	3573	3691	3707	456	13	13	11	13	8	8												G	3219	3491	3573	3691	3707	456	13	13	11	13	8	8
	H	2928	3155	4328	3408	3165	475	8	13	16	13	11	5												H	2928	3155	4328	3408	3165	475	8	13	16	13	11	5
COPY			1	2	3	4	5	6	7	8	9	10	11	12											COPY			1	2	3	4	5	6	7	8	9	10	11	12
1.		A	5	11	24	8	8	781	629	1301	2221	2859	3232	3451											A		5	6.0241	13.253	28.9157	9.63855	9.63855	940.964	757.831	1567.47	2675.9	3444.58	3893.98	4157.83
		B	5	8	8	8		459	805	1336	2275	3171	3021	3555													5	6.0241	9.63855	9.63855	9.63855		553.012	969.88	1609.64	2740.96	3820.48	3639.76	4283.13
		C	5	5	128	131	75	435	787	1491	2301	2896	3109	3488													5	6.0241	6.0241	154.217	157.831	90.3614	524.096	948.193	1796.39	2772.29	3489.16	3745.78	4202.41
		D	203	8	5	8	13	480	835	1504	2224	2941	3181	3600													203	244.578	9.63855	6.0241	9.63855	15.6627	578.313	1006.02	1812.05	2679.52	3543.37	3832.53	4337.35
		E	3397	3696	3840	3917	4379	500	5	11	16	16	8	13													3397	4092.77	4453.01	4626.51	4719.28	5275.9	602.41	6.0241	13.253	19.2771	19.2771	9.63855	15.6627
		F	3160	3104	3672	3576	4877	658	13	8	16	16	8	5													3160	3807.23	3739.76	4424.1	4308.43	5875.9	792.771	15.6627	9.63855	19.2771	19.2771	9.63855	6.0241
		G			3867	3413	3360	751	11	16	11	13	8	8													2925	3524.1	3479.52	4659.04	4112.05	4048.19	904.819	13.253	19.2771	13.253	15.6627	9.63855	9.63855
		H		3261	3499	3355	3179	851	11	11	19	11	8	11													2829	3408.43	3928.92	4215.66	4042.17	3830.12	1025.3	13.253	13.253	22.8916	13.253	9.63855	13.253
			1	2	3	4	5	6	7	8	9	10	11	12													1	2	3	4	5	6	7	8	9	10	11	12	0
2.		A	8	8	501		184		973	1456	2333	2875	3517	3368											2.		8	10.2564	10.2564	642.308	855.128	235.897		1247.44	1866.67	2991.03	3685.9	4508.97	4317.95
		B	48	3	467	11			1016	1296	2456	3136	3301	3259													48	61.5385	3.84615	598.718	14.1026			1302.56	1661.54	3148.72	4020.51	4232.05	4178.21
		C	8	11	8624		549	549	829	1645	2565	3021	3051	3621													8	10.2564	14.1026	11056.4	1271.79	703.846		1062.82	2108.97	3288.46	3873.08	3911.54	4642.31
		D	56	120	888	16	19	1189	709	1373	2259	2749	3368	4160													56	71.7949	153.846	1138.46	20.5128	24.359	1524.36	908.974	1760.26	2896.15	3524.36	4317.95	5333.33
		E	4203	4189	4515	4136	5640	412	11	13	16	16	8	13													4203	5388.46	5370.51	5788.46	5302.56	7230.77	528.205	14.1026	16.6667	20.5128	20.5128	10.2564	16.6667
		F	3787	3203	4099	4389	4373	452	11	11	13	19	11	8													3787	4855.13	4106.41	5255.13	5626.92	5606.41	579.487	14.1026	14.1026	16.6667	24.359	14.1026	10.2564
		G		3317	4125	4373	4104	547	11	11	19	13	11	8													3555	4557.69	4252.56	5288.46	5606.41	5261.54	701.282	14.1026	14.1026	24.359	16.6667	14.1026	10.2564
		H		3227	3835	4021	3821	358	8	11	16	16	13	8													3027	3880.77	4137.18	4916.67	5155.13	4898.72	458.974	10.2564	14.1026	20.5128	20.5128	16.6667	10.2564
3.			1	2	3	4	5	6	7	8	9	10	11	12											3.		1	2	3	4	5	6	7	8	9	10	11	12	0
		A	8	5	11	277	13		840	1533	2965	3933	4157														8	9.87654	6.17284	13.5802	341.975	16.0494		1037.04	1892.59	3660.49	4855.56	5132.1	9007.41
		B	11	8	8	11		736	987	1592	2672	3872	4040	3997													11	13.5802	9.87654	9.87654	13.5802		908.642	1218.52	1965.43	3298.77	4780.25	4987.65	4934.57
		C	5	13	11	16		648	1096	1517	2432	3792	3539	3968													5	6.17284	16.0494	13.5802	19.7531	1003.7	800	1353.09	1872.84	3002.47	4681.48	4369.14	4898.77
		D	349	32	589	59	224	608	1107	1429	2352	3749	3637	4184													349	430.864	39.5062	727.16	72.8395	276.543	750.617	1366.67	1764.2	2903.7	4628.4	4490.12	5165.43
		E	3333	3216	3707	3587	3568	986	11	13	16	16	8	8													3333	4114.81	3970.37	4576.54	4428.4	4404.94	1217.28	13.5802	16.0494	19.7531	19.7531	9.87654	9.87654
		F	4491	3197	3589	3747	3613	855	11	13	16	13	5	11													4491	5544.44	3946.91	4430.86	4625.93	4460.49	1055.56	13.5802	16.0494	19.7531	16.0494	6.17284	13.5802
		G	3219	3491	3573	3691	3707	456	13	13	11	13	8	8													3219	3974.07	4309.88	4411.11	4556.79	4576.54	562.963	16.0494	16.0494	13.5802	16.0494	9.87654	9.87654
		H		3155	4328	3408	3165	475	8	13	16		11	5													2928	3614.81	3895.06	5343.21	4207.41	3907.41	586.42	9.87654	16.0494	19.7531	16.0494	13.5802	6.17284
		CPS																									CPS/OD720
			diluton line Nr	1	2	3	4	5	6	7	8	9	10	11	12	13	14	15	16									diluton line Nr	1	2	3	4	5	6	7	8	9	10	11	12	13	14	15	16
			avg	54.5	135.625	653.889	884.417	1456.08	2421.25	3249.5	3429.42	3655.71	3887.42	3801.08	608.417	12	15.4167	14.7273	8.83333									avg	233.036	264.007	822.5	1098.25	1806.5	3004.87	4028.93	4255.13	4230.23	4827.98	4724.29	751.289	14.8828	19.1325	18.1185	10.96
			sd	87.3146	186.956	234.125	150.541	112.427	220.391	450.567	369.099	519.934	317.996	364.611	206.115	1.95402	2.57464	2.28433	2.65718									sd	409.62	356.546	325.363	195.325	151.702	298.084	551.167	477.493	708.262	485.446	565.561	245.347	2.38512	3.27429	3.02146	3.29826
